# Supplementary material for: Hibernation slows epigenetic ageing in yellow-bellied marmots
Source: Nat Ecol Evol. 2022 Mar 7;6(4):418–26. doi: 10.1038/s41559-022-01679-1 (PMC8986532; doi:10.1038/s41559-022-01679-1)
Supplement: Supplementary file 4 — Supplementary Tables 1–10. [file 41559_2022_1679_MOESM4_ESM.xls]

## Sheet: Sup. Table 1 - 11 EC models
Supplementary Table 1. Average coefficient, average intercept and average minimum lambda from 11 Epigenetic Clock (EC) models generated with a 10-fold cross validation. These models were used to predict ages (epigenetic ages) used in the generalized additive modeling.
Site	Average coefficient
cg00059486	0.489634		Average Intercept	3.60232
cg00388556	2.96785		Average lambda min	0.110045
cg00528052	-0.462712
cg01485645.2	-0.0652821
cg01634038	0.00929285
cg02007453	0.0339837
cg02161478	3.12736
cg02681015	1.81361
cg03205252	0.0727596
cg03458585	-0.724269
cg03477060	-0.531858
cg04045637	-1.81702
cg04087693	0.937054
cg04118365	-0.0804348
cg04638311	1.35531
cg04680480	0.00353745
cg04801829	-1.1362
cg05072035	0.139251
cg05279637	-0.256235
cg05535981	-0.000567193
cg05797975	1.89419
cg05917369	-0.78052
cg06433674	0.00722507
cg06662679	0.335378
cg06777818	-0.0410362
cg06955758	-0.139928
cg07158747	0.580171
cg07330957	3.69174
cg07440346	-0.615075
cg07636504	0.843988
cg07682621	0.0881264
cg07687349	2.64449
cg08486684	0.10249
cg08698979	0.121397
cg09103452	0.594481
cg09131775	-0.935768
cg09227056	1.71922
cg09354848	0.901634
cg09624466	1.11126
cg09731012	7.54664
cg10289720	0.120431
cg10807447	0.864557
cg11218854	1.41257
cg11550061	1.43111
cg11563156	0.27291
cg11922708	-5.92136
cg12056279	0.118398
cg12749937	-3.00273
cg12832612	3.54294
cg12946225	-0.338841
cg12999766	-0.742662
cg13329537	0.139279
cg13654359	-0.0143449
cg13776863	1.09276
cg14050060	0.00955065
cg14472440	1.20913
cg14498322	-0.128325
cg14580567	0.223121
cg14609865	2.04273
cg14625788	0.782334
cg14641268	-1.25768
cg14880272	4.47516
cg15411900	0.819806
cg15425194	1.54444
cg15682828	2.63307
cg15823859	0.330656
cg15954878	-0.0272131
cg16079333	0.000187596
cg16235582	-1.4026
cg16551659	0.382492
cg16762797	-0.920311
cg17030233	1.68815
cg17136263	0.47261
cg18093372	2.18477
cg18323993	-0.950352
cg19451176	-0.023336
cg19711579	1.06557
cg19773399	0.150154
cg19890585	0.156255
cg19891210	-0.0584522
cg19998594	-1.13928
cg20149183	0.136351
cg20731271	-0.316424
cg20891866	-0.0271323
cg21816480	0.18055
cg21942865	0.0219195
cg22095424	0.832734
cg22116255	-0.0464345
cg22159998	0.116124
cg22338839	0.395563
cg23208420	0.915174
cg23247491	0.134467
cg23252695	1.06319
cg23281380	0.569256
cg23734662	0.310709
cg23844872	-5.64094
cg23867108	2.07417
cg24104506	1.87743
cg24312350	-2.94923
cg24315543	0.0183996
cg24390947	-0.0689885
cg24460661	-0.314314
cg24625070	-0.162728
cg24664689	2.36532
cg24694549	-3.23511
cg25266356	-0.112413
cg25788285	-4.8067
cg25982943	0.0288152
cg26219540	0.933013
cg26411343	0.329486
cg26635999	0.271778
cg26683318	0.0455011
cg26726683	0.372863
cg27034044	-0.254505
cg27204141	-0.0524476
cg00566395	0.477884
cg00738648	0.0584742
cg02927162	0.474645
cg03342744	-0.112102
cg03726556	0.188994
cg03760295	0.13654
cg03957108	0.190861
cg04040539	1.20694
cg04243635	0.0916991
cg05605102	0.190296
cg06897198	0.175868
cg09125053	1.24328
cg09269677	0.472253
cg09400970	-0.0599541
cg10899907	-1.10356
cg11251514	-1.08896
cg11694514	-0.0249985
cg14880506	2.07446
cg14947731	-0.0489459
cg15440561	0.0577459
cg16162872	0.0253274
cg16454353	0.0154646
cg19702785	0.0124006
cg20867091	-0.117608
cg21820842	0.493739
cg22671203	-0.0283254
cg23985931	1.34337
cg25140607	0.178276
cg25954699	0.351533
cg26912563	0.0494962
cg00386839	-0.0011934
cg00481760	0.0161042
cg01053290	-0.0434232
cg01705898	-0.0254227
cg02246955	0.00263428
cg02825722	-0.0344818
cg02933937	-0.00683839
cg04767647	0.0735194
cg05087350	0.045344
cg05296643	0.113905
cg08224761	-0.103704
cg09075088	0.197987
cg10827642	0.0239133
cg13143654	0.00390096
cg13486820	0.0743996
cg13834844	0.381654
cg14647167	0.0432008
cg14792778	-0.0547512
cg15075184	0.098315
cg15330117	0.582548
cg15385409	0.17971
cg15425233	0.0183393
cg15471499	0.0227962
cg16772140	0.0651827
cg18974829	-0.00143976
cg19964527	0.0847569
cg20580364	0.136194
cg21333217	-0.0192233
cg21699360	0.0185428
cg23009123	-0.883438
cg23983453	0.00509717
cg24523511	-0.232407
cg24558834	0.00366832
cg25455370	-0.587891
cg00187380	-0.0548209
cg01008443	-0.0188184
cg01444045	0.260412
cg02446738	-0.022371
cg05094019	0.0966147
cg05190315	0.00130943
cg05642505	0.0452459
cg05817477	0.041424
cg07668688	0.133607
cg08687401	0.165725
cg13400013	0.017418
cg18352564	0.0421074
cg22033619	-0.200112
cg22397546	0.00153875
cg23564550	-0.421607
cg24011653	-0.111349
cg26509965	0.122932
cg26755522	0.165531
cg00072466	1.57509
cg00862376	0.0117975
cg00975228	-0.377161
cg01813033	-0.288686
cg01965931	0.00865152
cg02533268	0.303889
cg02659843	0.000123034
cg03126469	-0.066733
cg03404298	0.536398
cg03564272	0.00537116
cg04627926	-0.333108
cg05943335	0.00476436
cg06094880	0.00931178
cg06147822	-1.08224
cg06852974	0.0245745
cg06952535	0.00152217
cg07283031	0.0718619
cg07336259	-1.86489
cg07587072	-1.02517
cg08928882	0.00792479
cg09646359	0.0233374
cg09972712	0.100303
cg10022358	0.00168921
cg11638791	-0.0151451
cg12256228	-0.0711294
cg12764921	-1.2832
cg13004181	-0.0841634
cg13613983	-0.212627
cg14281595	0.0115224
cg15183682	0.0967913
cg15852963	-0.17763
cg16193928	-0.0256015
cg16350825	-0.390794
cg16626387	-0.0795777
cg16825575	-0.0274881
cg17437489	-0.0219509
cg17447211	-0.0262529
cg17722256	0.0521509
cg17933425	0.305021
cg18089077	0.144807
cg18299578	0.157108
cg18633287	-0.748583
cg18645607	0.361114
cg19258589	-0.0360368
cg20028019	-0.443896
cg20066627	0.0693385
cg20095345	0.379911
cg21508838	0.0243736
cg23394448	-0.100706
cg23754359	0.0464281
cg23871793	0.125518
cg24719601	0.13092
cg25726820	0.0429222
cg26512254	0.241589
cg26734456	0.11714
cg27153217	-0.496761
cg27180623	0.348228
cg00036709	-0.0452898
cg00340124	-0.0421623
cg01784456	-0.0156894
cg02516167	0.0156769
cg05037737	0.627927
cg05970344	-0.00222849
cg06595108	0.253463
cg06933499	0.021363
cg07206839	0.0180003
cg07356774	-0.219061
cg07639265	-0.0546878
cg07921922	0.285925
cg08229531	0.0962322
cg10613081	0.0253057
cg11584409	0.0097701
cg11944074	0.0407057
cg13853159	0.0160489
cg14536909	0.0461637
cg14720564	0.517202
cg14883717	0.258338
cg14994401	0.151257
cg15044533	-0.0764218
cg15651067	-0.397004
cg16176986	0.104886
cg17548238	0.0278185
cg17762816	-0.523721
cg19191624	-0.0504092
cg21180487	0.0886071
cg21353753	-0.0395079
cg21870003	0.264257
cg21895105	0.123408
cg22329527	-0.0333087
cg22893791	0.408125
cg23238433	0.0439015
cg24081433	-0.0279368
cg25354602	0.0083337
cg26155557	-1.49973e-05
cg01871214	0.015647
cg01930645	0.0614498
cg01980251	-0.0337772
cg02159860	0.0347373
cg03208937	-0.328198
cg05402195	0.236377
cg07246225	-0.217841
cg08368788	0.0663156
cg10772699	-0.48772
cg12839061	-0.023233
cg13394114	-0.0171349
cg15852492	0.0572991
cg18141557	0.000372564
cg19150801	0.116528
cg19417528	-0.000275815
cg26248120	-0.0239503
cg01227361	-0.26812
cg01294450	-0.282694
cg01471217	-0.280959
cg05874561	0.20324
cg06529027	-0.646978
cg07322750	-0.0501092
cg10491556	0.277737
cg10530153	-0.0410047
cg11728741	0.011225
cg12315430	0.13336
cg14191876	-0.00180228
cg15563057	-0.0772215
cg16552718	-0.056737
cg17941015	3.2658e-06
cg18502834	-0.259338
cg21084401	0.333215
cg21097283	0.110575
cg21153937	-0.463916
cg21541884	0.019843
cg21969265	0.00188539
cg23082044	-0.0300112
cg24700341	0.314787
cg25332315	-2.01924e-05
cg25847279	0.0108378
cg26700453	0.104119
cg09422126	-0.00269322
cg10152878	-0.0115719
cg00717629	0.000695934
cg03134455	-0.012442
cg03183597	0.191405
cg03590466	-0.188674
cg05180417	-0.0383109
cg05292245	0.000844047
cg05678488	0.000668735
cg08608749	0.0070507
cg09837345	-0.0134808
cg09942248	0.00610587
cg11905658	0.000665453
cg12436766	0.000694129
cg14653209	-0.0658652
cg16113215	-0.0392408
cg20517495	0.0386925
cg22324081	0.0246713
cg22623934	0.174271
cg22747076	0.0507419
cg22959737	0.00616732
cg23045679	-0.0805295
cg24537323	0.0077255
cg24670086	0.0948661
cg25803927	0.139969
cg26376591	0.262914
cg12109502	-0.00332766
cg15697185	0.0832324

## Sheet: Sup. Table 2 final model EC
Supplementary Table 2. Coefficient per site, intercept and minimum lambda from the EC using all data as the training set.
Site	Coefficient
cg00059486	0.344369		Intercept	-0.636441
cg00072466	3.82913		lambda min	0.0613892
cg00388556	4.20312
cg00528052	-8.05236
cg00975228	-1.616
cg01227361	-0.940605
cg01813033	-0.221191
cg02007453	0.00548585
cg02161478	3.65527
cg02533268	1.24049
cg02681015	2.17947
cg03342744	-0.011594
cg03458585	-0.850501
cg03477060	-0.943052
cg03760295	0.0222123
cg04040539	0.36101
cg04045637	-2.68888
cg04087693	0.916554
cg04638311	0.965178
cg04801829	-1.0403
cg05037737	2.31031
cg05180417	-0.0022034
cg05279637	-0.459198
cg05605102	0.4895
cg05642505	0.0419889
cg05797975	2.09804
cg05917369	-1.58151
cg06236900	-4.80711
cg06662679	0.162768
cg06955758	-0.531425
cg07158747	0.866111
cg07322750	-0.101803
cg07330957	4.41302
cg07336259	-4.47278
cg07356774	-1.55504
cg07440346	-1.05542
cg07587072	-4.15807
cg07636504	1.56094
cg07682621	0.150582
cg07687349	3.05901
cg08229531	0.598803
cg08283380	-0.0512138
cg09103452	0.212908
cg09125053	1.44074
cg09131775	-2.24387
cg09227056	1.71536
cg09269677	1.17193
cg09354848	1.13742
cg09624466	1.42016
cg09731012	7.13825
cg09837345	-1.89396
cg10807447	1.14625
cg10899907	-1.13391
cg11218854	2.12067
cg11251514	-0.956612
cg11550061	2.42639
cg11638791	-0.00241726
cg11905658	0.0517708
cg11922708	-6.10235
cg12056279	1.04926
cg12109502	-0.0384054
cg12749937	-3.02585
cg12764921	-0.802122
cg12832612	7.12141
cg13394114	-0.314479
cg13654359	-0.0218816
cg13776863	0.992082
cg14498322	-0.0106809
cg14536909	0.0807692
cg14609865	2.52704
cg14625788	1.23271
cg14641268	-1.52874
cg14720564	2.11223
cg14792778	-0.580456
cg14880272	5.00663
cg14880506	2.74447
cg14947731	-0.427356
cg15330117	0.445713
cg15411900	0.625913
cg15425194	1.51544
cg15651067	-2.41693
cg15682828	2.50128
cg15702573	0.276383
cg15823859	1.09973
cg15954878	-0.215392
cg16113215	-0.664394
cg16176986	1.01146
cg16235582	-3.4205
cg16762797	-0.725573
cg16772140	0.182809
cg17030233	0.990203
cg17548238	0.431019
cg17762816	-0.200416
cg17933425	0.0175286
cg18093372	2.22266
cg18141557	0.115002
cg18323993	-2.86368
cg19150801	0.174677
cg19711579	0.502812
cg19773399	0.629255
cg19998594	-1.02195
cg20149183	0.00288471
cg20867091	-0.00433612
cg21541884	0.140639
cg21699360	0.285596
cg21816480	0.245697
cg21820842	0.31323
cg21870003	0.198349
cg22095424	2.95628
cg22116255	-0.12664
cg22543640	0.806363
cg23208420	3.64634
cg23252695	2.4872
cg23281380	0.785266
cg23564550	-0.997731
cg23734662	0.652785
cg23844872	-7.29184
cg23867108	2.3451
cg23985931	3.12631
cg24104506	2.40419
cg24312350	-2.16631
cg24460661	-0.524698
cg24625070	-0.263277
cg24664689	1.99389
cg24694549	-3.66634
cg25140607	0.265867
cg25266356	-0.207725
cg25788285	-5.61025
cg25954699	0.217246
cg26219540	0.443028
cg26635999	0.445059
cg26700453	2.51216
cg27034044	-0.235002
cg27153217	-1.57006
cg27180623	0.801844

## Sheet: Sup. Table 3 final model EPM
Supplementary Table 3. Rate and intercept values per site from the Epigenetic Pacemaker (EPM) using all data as the training set.
Site	Rate	Intercept
cg00059486	0.00668116	0.0579213
cg00126993	-0.0343694	0.67628
cg00272971	0.00894767	0.194593
cg00422594	-0.0427841	0.600527
cg00470955	0.00893446	0.157661
cg00485323	0.00984182	0.444697
cg00491561	-0.0265681	0.610302
cg00546693	0.00885472	0.128566
cg00571033	0.00532181	0.25071
cg00750099	0.00746549	0.17735
cg00855137	0.0373238	0.393703
cg00904423	-0.0148668	0.81247
cg00906973	0.00414576	0.18334
cg01008443	-0.0276772	0.757906
cg01037009	0.00643098	0.108464
cg01047058	0.00870864	0.390147
cg01073946	0.00547138	0.409293
cg01334806	0.00864482	0.275409
cg01580681	0.00960315	0.257284
cg01634038	0.00666659	0.144932
cg01686348	0.00303464	0.0859514
cg01749491	0.0083243	0.198766
cg01784688	0.00562108	0.141343
cg01965931	0.00261698	0.126543
cg01980251	-0.0153859	0.917441
cg02244090	0.00489022	0.0913239
cg02382880	-0.04231	0.809775
cg02446738	-0.0232122	0.436482
cg02652404	0.00312135	0.102469
cg02690873	0.00167238	0.0701133
cg02732915	0.0100788	0.314918
cg02739728	0.00576208	0.147783
cg02817030	0.00187891	0.0798336
cg02841288	0.00547565	0.199576
cg02873280	0.00624343	0.177248
cg02927162	0.00432006	0.117941
cg02933937	-0.0230821	0.956826
cg03205252	0.0027145	0.0739393
cg03233803	0.0130495	0.231893
cg03557129	0.0105294	0.180754
cg03679521	0.00746354	0.0830276
cg03726556	0.00636867	0.11181
cg03746968	0.00467754	0.114502
cg03747401	0.0372282	0.324608
cg03767531	0.00240603	0.0776123
cg03837769	0.00649569	0.439152
cg03840462	0.00686743	0.14796
cg03986120	0.0112538	0.23252
cg04028333	0.00652728	0.100373
cg04087693	0.00830825	0.187494
cg04088433	-0.0408338	0.684641
cg04243635	0.0115513	0.281853
cg04248528	-0.0273334	0.47143
cg04638311	0.0121789	0.350016
cg04706178	-0.0158104	0.256003
cg04801829	-0.0273895	0.865654
cg04845649	0.0241539	0.342892
cg04860548	0.00858948	0.150573
cg05087350	0.00410349	0.106968
cg05088060	-0.0231332	0.867648
cg05182034	-0.0237309	0.795722
cg05284821	-0.0370835	0.546658
cg05292245	0.00711783	0.125143
cg05296643	0.00104396	0.0752673
cg05605102	0.0048793	0.21209
cg05650111	0.00592534	0.16416
cg05797975	0.014662	0.146848
cg05817477	0.00640205	0.107259
cg06063489	-0.0261972	0.663801
cg06432472	-0.0418917	0.534161
cg06603975	0.010577	0.186934
cg06879344	0.00621775	0.430821
cg06933499	0.0104129	0.278171
cg06950738	-0.0185657	0.660979
cg07562874	-0.0350718	0.702717
cg07636504	0.00224462	0.0770994
cg07668688	0.0109628	0.154658
cg07934123	-0.0216264	0.749073
cg07940754	0.016892	0.156666
cg08070771	0.0155305	0.100979
cg08294816	0.00609808	0.0670909
cg08373745	0.00286795	0.0957316
cg08374320	-0.0373872	0.638819
cg08486684	0.00407324	0.0352183
cg08495448	-0.021663	0.652206
cg08519289	-0.0181356	0.878924
cg08766215	0.0144493	0.238353
cg08863459	0.00722215	0.119492
cg08928882	0.00262441	0.074548
cg08938156	0.00909083	0.150822
cg08946665	0.00608765	0.0934439
cg09058243	0.00612446	0.0710818
cg09082380	0.00660227	0.0995298
cg09103452	0.00675504	0.222263
cg09125053	0.00855767	0.130475
cg09227056	0.0215463	0.166078
cg09254988	0.00666987	0.248464
cg09255391	-0.0445804	0.774508
cg09486418	0.00523129	0.187731
cg09499172	0.00811983	0.231527
cg09595479	0.013852	0.415862
cg09624466	0.00920091	0.0966857
cg09731012	0.00342877	0.0811518
cg09851167	0.0106273	0.108285
cg09865624	-0.0318549	0.733126
cg09867448	-0.0301657	0.662674
cg09942248	0.00833729	0.234769
cg09972712	0.0128096	0.349927
cg10040493	0.0108646	0.374612
cg10294846	-0.00968536	0.961367
cg10437271	0.0194697	0.111265
cg10525355	-0.0190855	0.860865
cg10613081	0.00856126	0.156033
cg10620616	0.00628275	0.217195
cg10624665	0.0110604	0.23111
cg10763467	0.0150162	0.139207
cg11021876	0.00793919	0.261684
cg11084334	0.0110504	0.452974
cg11138320	-0.0331111	0.676387
cg11142389	0.00965868	0.168169
cg11235379	0.00601456	0.149546
cg11275974	0.00913259	0.42488
cg11311559	-0.0210306	0.639433
cg11359133	0.0231324	0.277746
cg11550061	0.00175151	0.069713
cg11563156	0.00352874	0.0300213
cg11634198	0.00737311	0.208367
cg11656502	0.00661389	0.145516
cg11672180	0.00840199	0.221808
cg11701748	0.0194389	0.23609
cg11848212	0.00415126	0.130867
cg11922708	-0.0072019	0.860945
cg11944074	0.00902854	0.202923
cg12234807	0.00841054	0.209358
cg12242396	0.00965238	0.157723
cg12373771	0.0111837	0.202916
cg12382554	-0.0422329	0.849725
cg12460473	0.00953117	0.180319
cg12603816	-0.029077	0.831123
cg12606054	0.00605223	0.163331
cg12661492	-0.0101702	0.752756
cg12737399	0.00985348	0.129201
cg12749937	-0.0340559	0.948201
cg12870762	0.00612636	0.184526
cg12917050	-0.023082	0.794297
cg13111832	0.00942185	0.0737678
cg13143654	0.00129758	0.0533791
cg13192313	0.00232138	0.106871
cg13400013	0.012696	0.172392
cg13451589	0.00742463	0.115329
cg13486820	0.00478131	0.113735
cg13608832	-0.0364599	0.779261
cg13720362	0.00412448	0.123533
cg13743408	0.00839715	0.167958
cg13776863	0.0100862	0.102658
cg14022646	0.00659016	0.100545
cg14054874	0.00565874	0.239006
cg14085358	0.00570866	0.147455
cg14191876	-0.0235496	0.748717
cg14391592	-0.0197515	0.784544
cg14467787	0.0197622	0.199713
cg14562454	0.00499327	0.0737899
cg14666740	0.00861034	0.286089
cg14801866	0.00631289	0.168634
cg14804833	0.00288189	0.0811958
cg14946072	0.0167607	0.30201
cg15075184	0.00381204	0.141205
cg15303324	-0.0129039	0.877574
cg15385409	0.00520893	0.0719233
cg15405572	-0.0147248	0.2585
cg15425194	0.0345361	0.0785244
cg15437942	0.0151719	0.288282
cg15440561	0.0142947	0.323595
cg15580396	-0.0200572	0.93386
cg15680017	-0.0177116	0.875457
cg15682828	0.00641338	0.129905
cg15711227	-0.0292088	0.731637
cg15712135	0.00194031	0.0571554
cg15748883	-0.0355173	0.723764
cg15751165	0.00430469	0.157809
cg15834661	0.00760218	0.217429
cg15903069	0.00631184	0.142412
cg16083580	0.003447	0.165198
cg16181889	0.00353023	0.0729053
cg16356803	0.00126785	0.0391602
cg16435898	0.0120962	0.136924
cg16524928	0.00711769	0.200494
cg16573309	0.00684359	0.193602
cg16691593	0.00256031	0.0716921
cg16767916	0.00611234	0.367178
cg17030233	0.0100203	0.133297
cg17136263	0.00347756	0.0579937
cg17177455	0.00256075	0.0881079
cg17203518	-0.0134004	0.885686
cg17437489	-0.0345001	0.808013
cg17447211	-0.0286152	0.87224
cg17543458	-0.0215241	0.911323
cg17668518	0.00774735	0.116265
cg17745360	0.00273421	0.0815621
cg17941015	0.00482303	0.230849
cg17973044	0.00630941	0.168312
cg18031544	0.00742994	0.230723
cg18089077	0.00442059	0.0812569
cg18093372	0.0118746	0.0455058
cg18159091	0.00285264	0.0415897
cg18295954	0.0101303	0.118227
cg18331800	0.00993627	0.206934
cg18433728	-0.0256461	0.661099
cg18461859	-0.0185611	0.561735
cg18645607	0.000776204	0.0462731
cg18663696	0.00225473	0.0882587
cg18954869	0.00158048	0.0853148
cg19234729	-0.020133	0.810249
cg19368807	-0.0220061	0.65828
cg19502209	0.00853525	0.156132
cg19529849	0.00963133	0.206228
cg19615848	0.00890616	0.452552
cg19643847	-0.0413875	0.738032
cg19702785	0.00814177	0.205979
cg19711579	0.0033042	0.0933351
cg19812625	0.00449006	0.122862
cg19964527	0.00230125	0.103432
cg19981759	0.0111439	0.237379
cg19998594	-0.014562	0.917021
cg20129790	0.00243829	0.404512
cg20149183	0.00859414	0.135862
cg20168281	0.0065864	0.143847
cg20242875	0.0035489	0.0864951
cg20376497	0.00547676	0.119422
cg20446176	-0.028116	0.928438
cg20513470	0.0105088	0.37953
cg20545104	0.012673	0.102534
cg20580364	0.0116894	0.154222
cg20615449	0.00881519	0.194053
cg20615601	-0.023536	0.739589
cg20644522	0.0132267	0.219946
cg20766695	0.00473057	0.08876
cg20842326	0.0134731	0.365979
cg20867091	-0.0257226	0.505024
cg20953704	0.00511913	0.120568
cg21242710	0.0105683	0.2461
cg21247898	-0.0140519	0.885326
cg21419672	0.00301112	0.100341
cg21420547	0.00745796	0.0977179
cg21452781	0.00154843	0.134413
cg21508805	0.00604645	0.0554631
cg21633426	-0.0255599	0.707918
cg21684886	0.00795734	0.14506
cg21871906	-0.0139239	0.862118
cg21925889	0.00922395	0.128538
cg21998638	0.00743246	0.105536
cg22106350	0.00557546	0.101541
cg22134358	-0.027139	0.715995
cg22397546	0.0115168	0.0457198
cg22470076	0.0102332	0.270884
cg22548438	0.00972788	0.0864343
cg22613390	-0.0120999	0.851006
cg22782928	0.0045272	0.140088
cg22950745	0.00685075	0.270085
cg23076498	0.00216963	0.0956305
cg23449696	0.0126248	0.297526
cg23743304	0.0181292	0.120001
cg23777581	-0.0307409	0.576329
cg23890276	0.0148672	0.458663
cg23946873	0.00183816	0.0973975
cg23985931	0.00325513	0.0852793
cg23998570	0.00639173	0.147421
cg24005685	0.00579939	0.120991
cg24104506	0.00698726	0.273295
cg24181917	0.00800287	0.272349
cg24314234	0.0031724	0.143871
cg24396557	0.0118484	0.194605
cg24664689	0.00299714	0.0686139
cg24686610	0.00519298	0.105676
cg24737665	-0.00877502	0.160676
cg24866378	-0.0133827	0.365831
cg24897861	-0.0400482	0.69032
cg24941333	0.0082984	0.778441
cg25140607	0.00785492	0.129819
cg25275715	-0.000372827	0.0360912
cg25354602	0.0143775	0.246449
cg25400234	0.00614885	0.122904
cg25430089	-0.0347093	0.840946
cg25516331	0.00104899	0.0577152
cg25565513	0.00774319	0.0639454
cg25593948	0.00416658	0.115761
cg25657187	0.00263088	0.0988819
cg25726820	0.00813336	0.229369
cg26062249	0.00572621	0.205161
cg26120306	-0.035545	0.803498
cg26219540	0.0133983	0.173854
cg26409285	0.00616158	0.0637519
cg26478990	0.0086894	0.143073
cg26495946	0.0130431	0.375409
cg26507427	0.00763701	0.260266
cg26517714	0.00926009	0.0912406
cg26523164	0.00378859	0.153278
cg26604767	0.00956858	0.329745
cg26844246	0.021578	0.163918
cg26912563	0.00809239	0.203782
cg26924415	-0.0189134	0.639565
cg26976705	0.00203374	0.076862
cg27016494	0.00677201	0.157801
cg27144703	0.00572149	0.109315
cg27201382	0.00634476	0.306818
cg27263887	-0.0223438	0.594818
cg27313903	-0.0285154	0.857363
cg27392587	0.012767	0.409578
cg27507315	-0.0265163	0.72201

## Sheet: Sup. Table 4 Model selection GAMM
Supplementary Table 4. Results from the model selection based on Akaike information criterion (AIC) for GAMMs fitted to the EPM- or the EC-estimated epigenetic age data sets. For each epigenetic age data set, eight GAMMs with different fixed effects were compared.
Model selection table (Models ranked by AICc(x))
Dependent variable: Epigenetic age calculated from EPM
Fixed effects	df	logLik	AICc	delta	weight
Age (cubic spline) + Date (cyclic spline)	6	-171.385	355.4	0	0.758
Age (cubic spline) + Date (cubic spline)	7	-171.461	357.7	2.35	0.234
Age (cubic spline) * Date (cyclic spline)	7	-174.808	364.4	9.05	0.008
Age (cubic spline) + Date	6	-179.818	372.2	16.87	0
Age + Date (cyclic spline)	5	-247.988	506.4	151.03	0
Age + Date (cubic spline)	6	-247.705	508	152.64	0
Age + Date	5	-253.455	517.3	161.97	0
Age * Date	6	-260.074	532.7	177.38	0
Dependent variable: Epigenetic age calculated from EC
Fixed effects	df	logLik	AICc	delta	weight
Age (cubic spline) + Date (cyclic spline)	6	-139.922	292.4	0	0.729
Age (cubic spline) + Date (cubic spline)	7	-140.255	295.3	2.87	0.174
Age (cubic spline) * Date (cyclic spline)	7	-140.885	296.6	4.13	0.093
Age + Date (cyclic spline)	5	-146.835	304.1	11.65	0.002
Age (cubic spline) + Date	6	-146.006	304.6	12.17	0.002
Age + Date (cubic spline)	6	-147.12	306.8	14.4	0.001
Age + Date	5	-152.871	316.2	23.73	0
Age * Date	6	-159.821	332.2	39.8	0

## Sheet: Sup. Table 5 GAMM with EC epigenetic age
Supplementary Table 5. Output from the generalized additive mixed model using predicted age (EC) as dependent variable. Age: individual chronological age in years calculated from the first time an individual emerged from their mother’s burrow to the date they were captured. Date: day of the year (values varied from 1 to 365, with 1 representing 1 May and 365 representing 30 April).
		Estimate	Std. Error	t value	p-value
	Intercept	5.54718	0.04932	112.5	<0.0001
	Smooth terms:
		edf	Ref.df	F	p-value
	Age (cubic spline)	3.192	3.192	1278	<0.0001
	Date (cyclic spline)	2.76e-07	8	0	1
	Random effect:
		Intercept	SD Residual
	Animal ID	0	0.602

## Sheet: Sup. Table 6 Results EWAS
Supplementary Table 6. Results from epigenome-wide association studies of age (EWAS) of chronological age. Each row is the result of a model per site. Methylation level was the dependent variable and chronological age as independent variable.
Site	Estimate	Std. Error	t value	P value
cg00000165	0.00202301	0.000363076	5.57188	1.16865e-07
cg00001209	-0.0016991	0.00039479	-4.30382	3.04929e-05
cg00001582	-0.000245972	8.08665e-05	-3.04171	0.0027866
cg00002920	0.0022231	0.000782131	2.84236	0.00511521
cg00003994	-0.000159772	0.000537809	-0.29708	0.766825
cg00004555	-0.00148929	0.000939296	-1.58554	0.114992
cg00005112	-0.000577327	0.000959908	-0.60144	0.548473
cg00005271	3.97516e-06	7.76897e-05	0.0511671	0.959262
cg00006213	-0.00115043	0.000419171	-2.74455	0.00681514
cg00008998	8.26953e-05	0.000234138	0.353191	0.724451
cg00009248	-0.00153001	0.00114512	-1.33611	0.183578
cg00010445	-0.00298262	0.00167689	-1.77867	0.0773614
cg00010903	0.00032797	0.000217243	1.50969	0.133269
cg00010926	-0.00313848	0.00104325	-3.00836	0.0030911
cg00010977	-0.000412462	0.000278214	-1.48253	0.140339
cg00012521	-0.000881043	0.000286206	-3.07835	0.00248405
cg00013189	0.000491782	0.000117712	4.17785	5.02654e-05
cg00013247	-6.49158e-05	0.00150544	-0.0431208	0.965664
cg00014011	-0.000447567	0.000742513	-0.602774	0.547588
cg00015001	-0.000171083	0.00040871	-0.418594	0.676124
cg00015319	5.58657e-05	0.000433808	0.12878	0.897708
cg00016215	-0.00365913	0.000451642	-8.10185	1.91606e-13
cg00017571	0.00641931	0.00182145	3.52429	0.000566338
cg00017737	0.00338255	0.000653224	5.17824	7.24819e-07
cg00019068	0.000280256	0.000330927	0.84688	0.398439
cg00020468	-0.00245701	0.000483064	-5.08631	1.09671e-06
cg00021588	0.000204372	0.000146029	1.39953	0.163761
cg00022035	-2.53831e-05	6.91606e-05	-0.367016	0.714135
cg00023292	-0.000669918	0.000191362	-3.50079	0.000614441
cg00024300	-0.00913441	0.00174502	-5.23457	5.61065e-07
cg00027030	1.99112e-06	0.000357811	0.00556472	0.995568
cg00027863	-0.00327555	0.000546294	-5.99594	1.49906e-08
cg00027948	-0.00288377	0.000498371	-5.78639	4.18072e-08
cg00029553	-0.00752307	0.000874547	-8.60225	1.08315e-14
cg00029755	-0.000174013	0.000156316	-1.11321	0.267435
cg00031262	-0.00113773	0.000373914	-3.04277	0.00277734
cg00032045	0.000177365	0.000131511	1.34868	0.179515
cg00032807	-0.000243561	0.00140436	-0.173432	0.862551
cg00032872	0.00098269	0.000183834	5.34553	3.37098e-07
cg00035308	0.000268034	0.00026101	1.02691	0.30615
cg00036705	-7.38759e-05	0.000123072	-0.600267	0.549252
cg00036709	-0.00470596	0.000831598	-5.65893	7.72155e-08
cg00036788	0.00767384	0.000808455	9.49198	5.80334e-17
cg00037518	0.000113531	0.000160165	0.708839	0.479547
cg00037619	-0.016601	0.00300885	-5.51739	1.51178e-07
cg00038038	-0.0047813	0.00151916	-3.14734	0.00199529
cg00038306	-0.000255985	0.000281812	-0.908354	0.365178
cg00038376	0.000176066	0.000419495	0.41971	0.67531
cg00038849	-0.0278263	0.00290858	-9.56697	3.71371e-17
cg00038872	-0.00156305	0.000563917	-2.77177	0.00629672
cg00038955	0.000297633	0.000152486	1.95188	0.0528533
cg00039845	-0.00150418	0.000428745	-3.50833	0.000598611
cg00042664	-0.000527158	0.000512255	-1.02909	0.305126
cg00044472	-0.0049822	0.00196339	-2.53755	0.0122053
cg00045146	0.00177817	0.000731362	2.43131	0.0162476
cg00045149	0.00984471	0.00101596	9.69004	1.78199e-17
cg00046033	-0.0203355	0.0024391	-8.33731	4.99328e-14
cg00046146	-0.0019261	0.00109443	-1.75992	0.0805021
cg00046614	-0.000668606	0.000213245	-3.13538	0.00207302
cg00046850	0.00112277	0.000194456	5.77391	4.44117e-08
cg00049667	0.00136995	0.00235967	0.580569	0.56242
cg00049718	-3.57252e-05	6.89221e-05	-0.518343	0.604999
cg00050268	0.000663722	0.00123281	0.538379	0.59113
cg00051709	-2.66565e-05	0.000138496	-0.192472	0.847638
cg00051782	-0.000404143	0.000102243	-3.95278	0.000119623
cg00054169	-0.00274044	0.00131703	-2.08078	0.0391894
cg00055211	-0.000330577	0.000243548	-1.35734	0.176754
cg00055619	0.00232365	0.000346894	6.69845	4.17763e-10
cg00056413	0.000509752	0.00020652	2.46829	0.0147223
cg00056578	0.00146998	0.00039971	3.67763	0.000329489
cg00056596	-0.00417475	0.000929247	-4.49261	1.41451e-05
cg00057767	-0.00105176	0.000303566	-3.46469	0.000695899
cg00058449	-0.000875563	0.00301836	-0.290079	0.772164
cg00059117	-0.000283112	0.00072976	-0.387952	0.698613
cg00059486	0.00959736	0.000525036	18.2794	1.11287e-39
cg00059897	0.00052133	0.000746819	0.698067	0.486238
cg00060304	-0.000722533	0.000445169	-1.62305	0.10672
cg00060633	0.000925728	0.000707922	1.30767	0.193027
cg00060978	-0.000214303	0.0002232	-0.960139	0.338562
cg00061093	0.00646781	0.00097532	6.63147	5.92895e-10
cg00061684	0.00047696	0.000224281	2.12662	0.0351219
cg00065957	0.000550285	0.000324065	1.69807	0.09161
cg00065997	-0.00139938	0.000445744	-3.13942	0.00204644
cg00066554	7.40785e-05	0.000333266	0.22228	0.824404
cg00067370	-0.000381144	0.000518005	-0.735793	0.463029
cg00067520	6.0221e-06	0.000303794	0.019823	0.984211
cg00067701	-0.00114774	0.000246833	-4.64988	7.33394e-06
cg00068760	-0.000217621	9.88127e-05	-2.20235	0.0291979
cg00069876	0.00286035	0.00113218	2.5264	0.0125825
cg00071267	0.00461516	0.00128296	3.59728	0.000438534
cg00071297	0.00113103	0.00260504	0.43417	0.664802
cg00072466	-2.80695e-05	7.19364e-05	-0.390199	0.696954
cg00072485	0.0017951	0.000291097	6.16666	6.40331e-09
cg00073543	-0.00647149	0.000744779	-8.68915	6.54061e-15
cg00075117	-0.0055507	0.000714133	-7.77264	1.2269e-12
cg00075753	0.00124787	0.000284222	4.39049	2.14922e-05
cg00077617	0.00478181	0.000983596	4.86156	2.95871e-06
cg00077667	-0.00123647	0.000291829	-4.23697	3.98065e-05
cg00078463	-0.00540945	0.00111046	-4.87135	2.83522e-06
cg00079224	-0.000504843	0.000246059	-2.05172	0.041972
cg00080164	0.000784229	0.000665779	1.17791	0.240735
cg00080475	-0.000470524	0.000557217	-0.844418	0.399808
cg00082691	-0.000340033	0.000112985	-3.00953	0.00307989
cg00083068	-2.37571e-05	0.000416669	-0.0570166	0.954609
cg00083847	0.00226789	0.00084371	2.68799	0.00801775
cg00084503	-0.000136812	0.000424203	-0.322516	0.74752
cg00084577	-0.00609598	0.000927443	-6.57288	8.04196e-10
cg00087116	5.00098e-05	8.27277e-05	0.604511	0.546436
cg00087778	-0.00133071	0.00040872	-3.2558	0.00140373
cg00090184	0.00450673	0.00066053	6.8229	2.16972e-10
cg00090384	-0.00134321	0.000555316	-2.41881	0.0167936
cg00090461	-0.00122674	0.0010908	-1.12463	0.262579
cg00091093	0.00294128	0.00198398	1.48252	0.140344
cg00091964	0.00266168	0.000477588	5.57316	1.16157e-07
cg00092936	-8.43611e-06	0.000121051	-0.0696904	0.944535
cg00095474	-0.000876266	0.000467558	-1.87413	0.062897
cg00096813	-0.00047513	0.000603892	-0.786781	0.432677
cg00096922	0.00169161	0.000463236	3.65172	0.000361487
cg00098422	0.000117051	0.000146561	0.798654	0.42578
cg00100281	0.00089294	0.00112786	0.791714	0.429803
cg00101175	0.00076447	0.000670299	1.14049	0.255936
cg00101279	0.000106352	7.72115e-05	1.37741	0.170479
cg00101491	-0.00232763	0.00042687	-5.45279	2.04737e-07
cg00101675	-0.0214749	0.00317466	-6.76448	2.95314e-10
cg00103598	0.00566099	0.000875603	6.46525	1.40287e-09
cg00103762	9.06485e-05	0.000176665	0.513109	0.608645
cg00104779	-0.00336509	0.00110142	-3.05524	0.0026711
cg00106809	-0.0284322	0.00302193	-9.40864	9.5227e-17
cg00106940	0.00136785	0.000227888	6.00228	1.45277e-08
cg00109076	0.00037568	0.000435705	0.862234	0.389963
cg00109300	-0.000450316	0.000167529	-2.68799	0.00801794
cg00109303	0.00018307	0.000544266	0.336361	0.737078
cg00109643	-0.000178068	8.35343e-05	-2.13168	0.0346957
cg00110098	-0.00361869	0.000509968	-7.09591	5.05354e-11
cg00110825	0.000395935	0.0008371	0.472985	0.636926
cg00111333	-0.000342901	0.000316975	-1.08179	0.281116
cg00112642	-0.00391108	0.001094	-3.57502	0.000474302
cg00113533	-0.000320961	0.000283624	-1.13164	0.259628
cg00114412	-0.00391576	0.000697168	-5.61666	9.44714e-08
cg00114602	0.000141009	0.000109441	1.28844	0.199618
cg00115173	-0.00138902	0.0004313	-3.22055	0.00157519
cg00115203	0.000900315	0.000407089	2.21159	0.0285384
cg00115348	-0.00758984	0.00194694	-3.89834	0.00014678
cg00116110	-0.0081169	0.000879387	-9.23018	2.7405e-16
cg00116234	0.000547582	0.000303445	1.80455	0.0731916
cg00116289	-0.00396726	0.000603417	-6.57465	7.96859e-10
cg00116653	0.000919663	0.000905727	1.01539	0.31159
cg00117744	-0.00193028	0.00197212	-0.978784	0.329295
cg00117839	-0.00284683	0.00274971	-1.03532	0.302219
cg00117955	-0.00714069	0.00096099	-7.43055	8.18138e-12
cg00119476	-0.00362919	0.00184796	-1.96389	0.051429
cg00120227	-0.000235319	0.000126603	-1.85872	0.0650667
cg00122272	-0.00160114	0.00035828	-4.46896	1.55931e-05
cg00122769	-0.000628428	0.000220321	-2.85232	0.0049659
cg00122911	-0.000420808	0.000541132	-0.777644	0.438028
cg00124810	-0.000927209	0.000244917	-3.78581	0.000222611
cg00126993	-0.0306699	0.00200106	-15.3268	2.78505e-32
cg00128439	-0.0146398	0.00223253	-6.55749	8.71074e-10
cg00130134	-0.00033872	0.000726967	-0.465936	0.641951
cg00130771	-0.000274737	0.000202038	-1.35983	0.175965
cg00131490	0.000234906	0.00120479	0.194977	0.84568
cg00133237	-0.000360103	0.000322817	-1.1155	0.266455
cg00133606	0.000328598	0.000282778	1.16204	0.247104
cg00134217	-0.00103078	0.000189011	-5.45354	2.04014e-07
cg00137175	-4.15471e-05	0.000165327	-0.251302	0.801932
cg00138195	0.000112822	4.01156e-05	2.81243	0.00558896
cg00140840	-0.00493299	0.0018257	-2.70197	0.00770387
cg00141625	-0.00267006	0.00048047	-5.55719	1.25284e-07
cg00143077	0.00117599	0.000781741	1.50432	0.134643
cg00143530	-5.10696e-05	0.000226266	-0.225706	0.821744
cg00143792	-5.77775e-05	4.21139e-05	-1.37193	0.172174
cg00145315	-0.00204892	0.000839225	-2.44144	0.0158162
cg00146111	-0.00204873	0.00037546	-5.45659	2.01125e-07
cg00146174	0.000642928	0.000367247	1.75067	0.0820894
cg00146253	-0.00441442	0.000895878	-4.92748	2.21818e-06
cg00146676	0.00173817	0.000650784	2.67088	0.00841773
cg00147440	-0.00107386	0.000282693	-3.79869	0.000212343
cg00149071	0.000589666	7.99056e-05	7.37954	1.08241e-11
cg00149440	-6.45419e-06	1.64108e-05	-0.39329	0.694675
cg00149689	0.00272294	0.00152413	1.78655	0.0760709
cg00152482	-0.000777664	0.000996541	-0.780364	0.436432
cg00153046	-0.000466661	0.000336981	-1.38483	0.168203
cg00153387	0.00810855	0.00254338	3.1881	0.00175004
cg00154486	0.0061157	0.00111204	5.49954	1.64427e-07
cg00156720	-0.00557635	0.00104858	-5.318	3.82762e-07
cg00157812	-0.000965948	0.000319759	-3.02087	0.00297348
cg00158333	0.00106654	0.00139751	0.763169	0.446586
cg00159476	-0.00234508	0.000967586	-2.42364	0.0165807
cg00159753	5.15516e-05	0.000185468	0.277954	0.781438
cg00160892	0.00617469	0.00108783	5.67616	7.11036e-08
cg00162326	-2.73985e-05	0.000169335	-0.161801	0.871685
cg00162625	-0.00437739	0.000587559	-7.45012	7.3469e-12
cg00164295	-0.00983563	0.00126517	-7.77417	1.21643e-12
cg00165325	-0.000853802	0.00147872	-0.577393	0.564557
cg00166579	2.41992e-05	8.39032e-05	0.288418	0.773433
cg00166917	0.000182263	6.80391e-05	2.6788	0.0082304
cg00167250	-3.33384e-05	0.000128886	-0.258667	0.796254
cg00167491	0.000358156	0.000138626	2.58362	0.0107517
cg00167853	-0.0042876	0.000927918	-4.62067	8.29485e-06
cg00168042	0.0039996	0.00101024	3.95905	0.00011682
cg00168727	0.00165721	0.000677203	2.44714	0.0155781
cg00169860	-0.000158639	0.000664372	-0.23878	0.811609
cg00170518	0.000417654	0.000231145	1.80689	0.0728239
cg00174373	-0.000214167	8.41894e-05	-2.54388	0.0119958
cg00174687	0.000152614	0.000658389	0.231799	0.817017
cg00175324	0.000248324	0.000253735	0.978674	0.329349
cg00176482	-0.000324079	0.000226569	-1.43038	0.154731
cg00177385	-0.0106669	0.00161761	-6.59425	7.19706e-10
cg00179574	0.000502764	0.000210678	2.38641	0.0182865
cg00179765	-0.000420971	0.000277088	-1.51927	0.130843
cg00180385	-0.00377698	0.000605754	-6.23517	4.53508e-09
cg00180589	-0.00101685	0.000471416	-2.15702	0.03263
cg00180801	0.000614364	0.00022641	2.7135	0.00745346
cg00180917	0.00129148	0.000234984	5.49607	1.67134e-07
cg00181100	0.00106695	0.000281005	3.7969	0.000213744
cg00181698	-0.000886411	0.000288555	-3.0719	0.00253502
cg00183899	-0.0036548	0.000908966	-4.02083	9.23662e-05
cg00184699	8.7443e-05	8.84585e-05	0.988521	0.324522
cg00185982	-0.000422959	0.000230237	-1.83706	0.0682208
cg00187380	-0.000960686	0.000450356	-2.13317	0.0345712
cg00187832	-0.000589269	0.000258585	-2.27882	0.0241182
cg00189226	0.0014997	0.00118263	1.26811	0.206763
cg00190744	-0.000102269	6.88788e-05	-1.48477	0.139745
cg00190912	-0.00308053	0.000531184	-5.79937	3.92578e-08
cg00191058	9.61668e-05	0.00037085	0.259315	0.795755
cg00192998	0.00020004	0.000271641	0.736415	0.462651
cg00193075	-0.00208447	0.000695464	-2.99724	0.00319925
cg00193158	-0.000371597	0.00024395	-1.52325	0.129845
cg00193345	0.00743239	0.000734729	10.1158	1.38588e-18
cg00194417	0.00239896	0.00167359	1.43343	0.153859
cg00194857	0.00353804	0.000382032	9.2611	2.28274e-16
cg00195533	-0.00223776	0.0011909	-1.87905	0.0622168
cg00195577	4.4068e-05	3.28989e-05	1.3395	0.182476
cg00196544	0.000296807	0.000668882	0.443736	0.657886
cg00197024	0.00172015	0.000356592	4.82385	3.48481e-06
cg00197058	0.00250233	0.00116182	2.15379	0.0328866
cg00197325	-0.000273658	0.000386951	-0.707216	0.480552
cg00197456	-0.000383797	0.000487883	-0.786657	0.432749
cg00199273	0.00184515	0.00118921	1.55157	0.122915
cg00199899	0.000466729	0.000917757	0.508554	0.611827
cg00200794	-0.000977488	0.00044546	-2.19433	0.0297813
cg00200899	0.0111033	0.00105832	10.4915	1.43503e-19
cg00202143	0.00156452	0.00142345	1.0991	0.273521
cg00202194	-0.00148756	0.000855162	-1.73951	0.0840383
cg00203745	-0.00210283	0.000372842	-5.64001	8.4523e-08
cg00204390	0.00108849	0.000228155	4.77085	4.3798e-06
cg00204462	-0.00148029	0.000796341	-1.85887	0.0650451
cg00205229	-0.00401207	0.000444344	-9.0292	8.95854e-16
cg00205619	0.000112872	0.000318569	0.354309	0.723615
cg00206304	0.000168731	9.25311e-05	1.8235	0.0702583
cg00207040	9.71616e-05	0.000591374	0.164298	0.869722
cg00207813	-0.00614215	0.000823484	-7.45874	7.00645e-12
cg00207962	0.000974772	0.000500854	1.94622	0.0535353
cg00209445	0.000351121	0.000198036	1.77302	0.0782965
cg00211337	0.000286201	0.000476327	0.60085	0.548865
cg00211372	-0.002242	0.000433832	-5.1679	7.59563e-07
cg00211423	-0.000587075	0.00208997	-0.280901	0.779182
cg00211803	0.000103406	0.000150891	0.685302	0.494232
cg00213533	-0.000499718	0.00115962	-0.430935	0.667147
cg00214262	-0.000173055	0.000228898	-0.756035	0.450838
cg00215378	0.00628319	0.00292459	2.1484	0.03332
cg00216013	-5.33657e-05	4.36511e-05	-1.22255	0.223456
cg00216659	-0.000453403	0.000123687	-3.66573	0.000343834
cg00218407	8.42381e-05	0.000181001	0.4654	0.642334
cg00218447	0.000913224	0.000233831	3.90548	0.000142908
cg00220188	-0.000242678	0.000205284	-1.18215	0.239054
cg00220465	0.00281557	0.000604153	4.66037	7.0157e-06
cg00220825	0.000227777	0.00058277	0.390853	0.696472
cg00222071	0.000398439	0.00018306	2.17654	0.0311113
cg00222474	-0.00852374	0.00240923	-3.53795	0.000540021
cg00223609	0.00110465	0.000667611	1.65463	0.100133
cg00227334	-0.0135828	0.00197351	-6.88258	1.58154e-10
cg00228489	-0.00298694	0.00087177	-3.4263	0.000793575
cg00232174	-8.69597e-05	6.09901e-05	-1.4258	0.156046
cg00234132	2.88149e-06	9.10352e-05	0.0316525	0.974792
cg00234378	-0.000187404	0.000101135	-1.85302	0.065885
cg00235789	-0.0029431	0.00102446	-2.87285	0.00467062
cg00236075	0.000859308	0.000442219	1.94317	0.0539059
cg00236139	-0.00147949	0.000575974	-2.56868	0.011205
cg00236396	-0.00601678	0.000720634	-8.34929	4.66144e-14
cg00238638	0.000148375	0.000285422	0.519845	0.603953
cg00238826	-0.00582422	0.000827053	-7.04214	6.74745e-11
cg00239815	-0.000994993	0.00184766	-0.538514	0.591037
cg00240737	-0.000763638	0.000681512	-1.1205	0.264326
cg00242883	-0.0069722	0.0019305	-3.6116	0.000416884
cg00243488	-0.00138752	0.00172615	-0.803824	0.422796
cg00244134	-0.000608824	0.0002026	-3.00505	0.00312299
cg00244213	0.000151169	0.000178161	0.848497	0.397541
cg00246701	-0.000858475	0.000974576	-0.880869	0.379826
cg00246767	-0.00272431	0.000590135	-4.61642	8.44464e-06
cg00247020	-0.000326643	0.000113312	-2.8827	0.00453474
cg00247437	-0.000573566	0.000504312	-1.13732	0.257253
cg00247864	0.00592641	0.00119358	4.96524	1.87863e-06
cg00247972	-0.00662423	0.00194701	-3.40226	0.000861125
cg00249321	0.00143183	0.000616465	2.32264	0.0215704
cg00249744	0.000176741	0.000110826	1.59476	0.112913
cg00249943	-0.00214322	0.000480684	-4.45869	1.62657e-05
cg00250171	-0.000136373	0.000459025	-0.297092	0.766815
cg00250365	-0.0114818	0.00147624	-7.77771	1.19255e-12
cg00250826	-0.000234772	9.90948e-05	-2.36917	0.0191276
cg00251344	0.00483233	0.00105288	4.58963	9.44948e-06
cg00251385	0.000366352	0.000434218	0.843706	0.400205
cg00251628	-0.000600995	0.00029051	-2.06876	0.0403202
cg00251636	0.00276101	0.00116944	2.36097	0.0195397
cg00252955	-9.68027e-05	0.000153107	-0.632254	0.528203
cg00253748	-2.15091e-05	0.000204773	-0.105039	0.916488
cg00253867	0.000456591	0.000319872	1.42742	0.155581
cg00256784	0.000382727	0.000186101	2.05656	0.0414971
cg00257941	-0.00116426	0.000228019	-5.10599	1.00409e-06
cg00258173	6.44621e-05	0.000210449	0.306307	0.759804
cg00259292	6.2752e-05	0.000192714	0.325623	0.745173
cg00259935	-0.00628459	0.000826004	-7.60843	3.06351e-12
cg00259969	0.000524266	0.00151127	0.346903	0.72916
cg00261096	0.000194187	0.000111715	1.73823	0.0842641
cg00261570	0.000141612	0.000608489	0.232728	0.816296
cg00264131	0.000731281	0.000959026	0.762525	0.446969
cg00264579	0.00183636	0.00112729	1.62901	0.105452
cg00264615	0.00312004	0.000699125	4.46278	1.59947e-05
cg00267231	0.00160538	0.000980417	1.63745	0.103676
cg00267482	1.70093e-06	5.61263e-05	0.0303054	0.975865
cg00267853	-0.00675613	0.00174535	-3.87092	0.000162587
cg00269503	0.00328213	0.000699427	4.69261	6.11923e-06
cg00270194	-0.000663047	0.000265484	-2.4975	0.0136091
cg00271378	-0.00762631	0.000867743	-8.78867	3.66362e-15
cg00271426	0.00391976	0.00041384	9.47167	6.54838e-17
cg00271703	-0.00277882	0.000979233	-2.83775	0.0051858
cg00272971	0.0121142	0.00101132	11.9787	1.68096e-23
cg00273046	-0.00401508	0.000703252	-5.7093	6.06493e-08
cg00273076	-0.0004775	0.00102243	-0.467025	0.641174
cg00274492	-0.00578023	0.00103745	-5.57155	1.17045e-07
cg00279054	6.0185e-05	0.000134115	0.448755	0.654269
cg00279752	-0.000467834	0.0003028	-1.54503	0.12449
cg00280963	0.000248274	0.000341896	0.726167	0.468891
cg00281024	0.000624619	0.000668151	0.934846	0.351401
cg00281640	-0.000204479	0.000134233	-1.52331	0.129829
cg00281833	-0.00138329	0.000664496	-2.08171	0.0391027
cg00282490	9.49995e-05	0.000298001	0.318789	0.750339
cg00282704	0.000886405	0.000628627	1.41007	0.160633
cg00282792	0.000200771	0.000208539	0.962749	0.337255
cg00284078	-0.00797848	0.00120294	-6.6325	5.89723e-10
cg00286137	-0.000385186	0.000154719	-2.48959	0.013903
cg00286320	7.89945e-06	0.00027317	0.0289177	0.976969
cg00286916	0.000125467	0.000154004	0.8147	0.416562
cg00289591	-0.00016133	7.49886e-05	-2.1514	0.0330788
cg00290109	0.00287204	0.000863295	3.32683	0.00110971
cg00290302	6.33235e-05	0.000106259	0.595933	0.552136
cg00290812	-0.000930395	0.000266906	-3.48585	0.000647015
cg00292639	-0.000326308	0.000149458	-2.18327	0.0306022
cg00293511	0.00201157	0.000205835	9.77274	1.08685e-17
cg00294442	3.28726e-05	4.91463e-05	0.668873	0.504625
cg00295657	-0.0130015	0.00181271	-7.17244	3.34336e-11
cg00295725	0.000319848	0.000970138	0.329693	0.742101
cg00296110	-0.0205589	0.00322561	-6.37366	2.24395e-09
cg00296428	0.0039054	0.000452716	8.6266	9.40502e-15
cg00297075	0.000668374	0.000868583	0.769499	0.442832
cg00297805	-0.000963737	0.000430123	-2.24061	0.026551
cg00297951	0.00487725	0.00305682	1.59553	0.112741
cg00298032	-0.000555962	0.000430486	-1.29148	0.198566
cg00298301	-0.00187242	0.000322268	-5.81012	3.72624e-08
cg00298697	0.000113267	3.08457e-05	3.67205	0.000336139
cg00300224	0.00044542	0.00055039	0.80928	0.419662
cg00300233	0.000150272	0.000120603	1.24601	0.214743
cg00301020	-0.00351529	0.000726848	-4.83635	3.30115e-06
cg00301226	-0.000306277	0.000170208	-1.79943	0.074002
cg00301801	0.0012275	0.000522245	2.35043	0.0200804
cg00304629	-4.55839e-06	6.75984e-05	-0.0674334	0.946328
cg00304877	-0.00305781	0.00363973	-0.84012	0.402205
cg00306239	-0.00583906	0.000952762	-6.12856	7.75073e-09
cg00307913	-0.00615747	0.000909471	-6.77039	2.86269e-10
cg00308441	-2.22241e-05	6.28626e-05	-0.353534	0.724195
cg00308763	-0.0020136	0.00123373	-1.63212	0.104794
cg00309259	4.36754e-05	0.000375308	0.116372	0.907516
cg00309562	-0.00064439	0.000233347	-2.76151	0.00648768
cg00309578	-0.00141096	0.000351043	-4.01934	9.28924e-05
cg00310182	0.000380632	0.000121219	3.14004	0.0020424
cg00310215	0.0116405	0.00118818	9.79696	9.40213e-18
cg00311846	0.00330333	0.000409884	8.05918	2.4412e-13
cg00311934	-6.6216e-05	0.000994535	-0.0665798	0.947007
cg00312241	0.00174999	0.000969123	1.80575	0.0730039
cg00314427	0.0030999	0.000740259	4.18758	4.83801e-05
cg00315292	-0.000830042	0.000226308	-3.66776	0.000341351
cg00317287	-0.00115186	0.000637875	-1.80578	0.0729984
cg00318947	0.00034798	0.000121392	2.86657	0.0047592
cg00319727	0.000101993	0.000969329	0.10522	0.916344
cg00320782	-0.000276834	0.00116953	-0.236704	0.813216
cg00321644	-0.00163556	0.000295381	-5.53711	1.37753e-07
cg00323008	-0.000732244	0.000358227	-2.04408	0.0427308
cg00323965	-0.000101935	7.42873e-05	-1.37217	0.172102
cg00324161	0.000244803	0.000456981	0.535695	0.592979
cg00324422	2.82807e-06	0.000404092	0.00699858	0.994425
cg00324754	-0.00108249	0.000531186	-2.03788	0.0433551
cg00324991	0.0020205	0.000355459	5.6842	6.84179e-08
cg00325115	0.00205642	0.00146268	1.40592	0.161858
cg00325217	-0.00357109	0.00070189	-5.08782	1.08931e-06
cg00325478	0.00237858	0.000709158	3.35409	0.001013
cg00325725	-0.00178029	0.000489847	-3.63439	0.000384509
cg00328865	-0.000165813	0.000195265	-0.849169	0.397168
cg00330845	-0.000968281	0.000620427	-1.56067	0.120752
cg00331096	0.000626759	0.000147488	4.24957	3.78643e-05
cg00331190	0.00095754	0.0006091	1.57206	0.118087
cg00331900	3.7484e-05	5.18772e-05	0.722554	0.471102
cg00332221	-0.000470855	0.000317851	-1.48137	0.140648
cg00334236	0.00103124	0.000528379	1.9517	0.0528742
cg00339654	0.000885666	0.000303998	2.9134	0.00413402
cg00339708	-3.29829e-05	0.000122992	-0.26817	0.788944
cg00340124	-0.00808565	0.001704	-4.7451	4.8913e-06
cg00343067	-0.000186046	0.000165146	-1.12655	0.261767
cg00343217	-0.000150459	0.000131466	-1.14447	0.25429
cg00345983	-9.29711e-05	0.000166499	-0.558389	0.577429
cg00349017	0.0002725	0.000287311	0.948447	0.344458
cg00349375	0.00014811	0.00031317	0.472938	0.636959
cg00350004	0.00257332	0.00180251	1.42763	0.155519
cg00350220	0.000876179	0.000498491	1.75766	0.0808863
cg00350702.1	-0.000112544	7.39793e-05	-1.52129	0.130335
cg00350702.2	-0.000119152	7.18851e-05	-1.65754	0.0995439
cg00351264	-0.0024374	0.000452133	-5.39089	2.73208e-07
cg00356067	-7.50393e-05	0.000161851	-0.463632	0.643597
cg00359760	-0.000115903	0.000481561	-0.240682	0.810137
cg00360105	0.000117932	6.60201e-05	1.78631	0.0761102
cg00360524	0.000776362	0.000310744	2.4984	0.0135764
cg00362487	0.00391857	0.000478514	8.18904	1.16632e-13
cg00362836	-0.00425068	0.000915184	-4.64462	7.4985e-06
cg00364500	0.000176839	9.56415e-05	1.84898	0.0664695
cg00366136	0.000113976	0.000205609	0.554334	0.580193
cg00366950	-0.000228044	0.00015017	-1.51857	0.131018
cg00367518	-0.00132722	0.000312074	-4.25289	3.73682e-05
cg00369613	-0.000622394	0.00045955	-1.35435	0.177701
cg00369852	0.00185926	0.000884082	2.10304	0.0371658
cg00370355	-9.43106e-05	0.000242947	-0.388194	0.698434
cg00370791	0.00844436	0.000876256	9.63687	2.44793e-17
cg00370841	-0.00127229	0.00029301	-4.34213	2.61393e-05
cg00371107	0.000145559	0.00207636	0.0701033	0.944207
cg00372284	0.000137589	0.000131399	1.04711	0.296766
cg00373808	0.000701845	0.000634631	1.10591	0.270571
cg00374382	-0.00303806	0.000629636	-4.82511	3.46583e-06
cg00376184	0.0022548	0.000645143	3.49504	0.000626793
cg00379717	-0.000385803	0.00025227	-1.52932	0.128333
cg00379872	0.000124268	0.000227204	0.546946	0.585245
cg00380167	7.59025e-05	0.000120602	0.629363	0.530088
cg00381965	-0.000879609	0.000213318	-4.12346	6.21731e-05
cg00382005	0.000310256	0.000506142	0.612983	0.540835
cg00383161	0.000278107	0.000495207	0.561598	0.575245
cg00383766	-0.000817976	0.00033076	-2.47302	0.0145369
cg00384342	-0.00325437	0.000946205	-3.43939	0.000758897
cg00385093	-0.000346335	0.000275059	-1.25913	0.209978
cg00386499	-0.000277288	0.00146517	-0.189252	0.850156
cg00386797	-0.00231392	0.00101991	-2.26874	0.02474
cg00386839	-0.000430935	0.000117662	-3.66248	0.000347853
cg00388556	0.00364581	0.000346495	10.522	1.19313e-19
cg00389116	-0.00550847	0.00145647	-3.78207	0.000225676
cg00389526	-7.54469e-05	9.27208e-05	-0.8137	0.417133
cg00393155	-0.00349664	0.000737707	-4.73987	5.00209e-06
cg00393367	-0.000211694	0.000116945	-1.81019	0.0723082
cg00398876	0.000360601	0.000285088	1.26488	0.207917
cg00399596	-3.95662e-05	4.44231e-05	-0.890667	0.374563
cg00399624	0.000933001	0.000569307	1.63884	0.103386
cg00400141	-4.46307e-05	0.000167548	-0.266376	0.790323
cg00401084	7.07752e-05	0.00165164	0.0428514	0.965878
cg00401116	-0.000758422	0.000246224	-3.08022	0.00246949
cg00401433	-0.00117204	0.00107592	-1.08934	0.277786
cg00403457	-1.87174e-05	5.71606e-05	-0.327453	0.743791
cg00403869	7.84188e-05	0.000126077	0.621993	0.53491
cg00405803	-0.000280649	0.000659401	-0.425612	0.671013
cg00407148	0.000592722	0.000184326	3.21562	0.00160063
cg00409684	0.00329969	0.00042145	7.82938	8.92739e-13
cg00410898.1	-0.00053812	0.000273585	-1.96692	0.0510754
cg00410898.2	-0.000632241	0.000353717	-1.78742	0.0759298
cg00411555	-0.000123749	0.00108367	-0.114194	0.90924
cg00411965	2.44003e-05	0.00045162	0.0540284	0.956986
cg00414520	0.0044987	0.000421517	10.6726	4.78855e-20
cg00418090	0.000588234	0.000240027	2.4507	0.0154313
cg00418401	-0.0072584	0.00274236	-2.64677	0.00901195
cg00419202	-0.000550686	0.000237333	-2.32031	0.0217001
cg00419757	-0.00136627	0.000219238	-6.2319	4.61049e-09
cg00422594	-0.0377235	0.00254156	-14.8427	4.95453e-31
cg00422730	-0.000440084	0.000513954	-0.856271	0.393242
cg00424298	-0.00365134	0.00242003	-1.5088	0.133496
cg00424367	0.00105896	0.000891256	1.18817	0.236683
cg00424624	-0.000520845	0.000337178	-1.54472	0.124564
cg00426154	-5.89502e-05	0.000156454	-0.37679	0.706873
cg00426659	-0.00640518	0.00131777	-4.8606	2.97104e-06
cg00427871	-0.000406747	0.000388353	-1.04737	0.29665
cg00428557	-0.00318732	0.00108875	-2.92752	0.00396086
cg00431974	0.000189429	0.000207268	0.913935	0.362248
cg00433042	0.00922606	0.00130216	7.08521	5.35338e-11
cg00434962	-7.40046e-06	0.000269601	-0.0274497	0.978138
cg00436746	0.00364441	0.00209247	1.74168	0.0836561
cg00437193	0.00480681	0.000718713	6.68808	4.41087e-10
cg00437358	-6.37798e-05	0.00030344	-0.210189	0.833811
cg00438946	-0.00217463	0.000766034	-2.83881	0.00516948
cg00439117	-0.000416985	0.000214747	-1.94175	0.0540801
cg00439445	-0.000175402	0.000122008	-1.43763	0.152665
cg00440980	-0.000101974	0.00023515	-0.433657	0.665173
cg00441553	0.00507725	0.00195668	2.59483	0.0104226
cg00442423	-3.99117e-05	0.000205827	-0.193909	0.846515
cg00443041	-0.00243308	0.000379119	-6.41772	1.79093e-09
cg00444928	-0.00168763	0.000271539	-6.21506	5.01952e-09
cg00445879	-0.00925809	0.0016595	-5.57884	1.1307e-07
cg00447136	-0.00126271	0.000399755	-3.15871	0.00192383
cg00449321	-5.49517e-05	0.000274973	-0.199844	0.841879
cg00449726	-0.000782059	0.00026102	-2.99617	0.00320987
cg00450713	0.000414869	0.000324995	1.27654	0.203779
cg00450884	-0.000567616	0.000402464	-1.41035	0.160548
cg00450891	0.000201158	0.000232795	0.8641	0.388941
cg00450910	0.000561659	0.000634782	0.884807	0.377706
cg00451044	0.000985849	0.00133495	0.738489	0.461395
cg00452125	5.97967e-05	0.000155997	0.38332	0.702037
cg00453591	-0.000878228	0.000336625	-2.60892	0.0100213
cg00454274	0.00143047	0.00134771	1.06141	0.290244
cg00455143	0.00146722	0.000741229	1.97944	0.0496342
cg00455362	-0.000220699	0.000401423	-0.549792	0.583296
cg00455875	-3.76616e-05	0.000184134	-0.204533	0.83822
cg00456768	0.00122549	0.0008776	1.39641	0.164697
cg00457583	0.00918072	0.00335323	2.73787	0.00694806
cg00458124	-0.00248464	0.00067721	-3.66894	0.000339905
cg00458823	0.000761162	0.000398598	1.9096	0.0581328
cg00459263	0.00211136	0.000335407	6.29492	3.35118e-09
cg00462525	0.00160546	0.000255773	6.27689	3.67197e-09
cg00463693	-0.000390586	0.00162592	-0.240224	0.810491
cg00464569	-0.00218838	0.00128257	-1.70625	0.0900739
cg00464610	-0.000842928	0.000325988	-2.58576	0.0106881
cg00464803	0.000345055	0.000167867	2.05552	0.0415984
cg00465284	0.00281126	0.0006451	4.35786	2.45307e-05
cg00465985	-0.0211361	0.00339564	-6.22448	4.78659e-09
cg00466720	-2.61155e-05	8.4431e-05	-0.309312	0.757522
cg00466950	-0.00714754	0.00371686	-1.92301	0.0564128
cg00467357	0.000267001	0.000510117	0.523412	0.601476
cg00469450	0.00154752	0.000952677	1.62439	0.106435
cg00470694	0.00112325	0.00171015	0.656816	0.512326
cg00470955	0.0114631	0.000850778	13.4736	1.87369e-27
cg00470976	-0.00555946	0.000854637	-6.50505	1.14261e-09
cg00471170	0.000125645	0.000267068	0.470462	0.638722
cg00471663	2.23686e-05	0.000586879	0.0381145	0.969648
cg00471897	-2.4973e-06	0.000174026	-0.0143502	0.98857
cg00472347	3.57664e-06	5.28556e-05	0.0676681	0.946142
cg00472898	-0.000605702	0.000282579	-2.14348	0.0337202
cg00472926	0.000141204	0.000214803	0.657365	0.511974
cg00474060	-0.00414934	0.00237519	-1.74695	0.0827342
cg00474657	-0.000696863	0.000257513	-2.70613	0.0076126
cg00475260	3.74968e-05	0.000150243	0.249574	0.803265
cg00475509	0.00662076	0.000667544	9.91808	4.54927e-18
cg00476429	0.00187127	0.000888022	2.10723	0.0367952
cg00477261	0.00509625	0.00134383	3.79234	0.000217346
cg00479641	-7.69453e-05	0.0001025	-0.750683	0.454043
cg00480149	-0.000165637	0.00010936	-1.51461	0.132018
cg00480381	-1.91949e-05	0.000173414	-0.110688	0.912015
cg00481760	0.00352221	0.000985972	3.57232	0.000478816
cg00482994	-0.00234858	0.00112028	-2.09642	0.037758
cg00483633	0.000268465	0.000216515	1.23994	0.216974
cg00484915	-0.00259731	0.000874803	-2.96902	0.00348963
cg00485323	0.0122318	0.000668511	18.2971	1.00823e-39
cg00485681	-0.000359061	0.000147777	-2.42974	0.0163151
cg00487538	5.7772e-05	0.000619477	0.0932593	0.925825
cg00489376	0.00565724	0.000686836	8.23668	8.88562e-14
cg00489428	-0.000273577	0.000134152	-2.0393	0.043211
cg00490620	0.00122207	0.00127756	0.956562	0.340359
cg00491561	-0.0231741	0.00190347	-12.1747	5.08223e-24
cg00493297	-0.000345088	0.000699373	-0.493425	0.622449
cg00493831	0.00552084	0.0010086	5.47374	1.85599e-07
cg00493843	-0.00248667	0.0009009	-2.7602	0.00651243
cg00495518	-0.000145554	0.000127864	-1.13835	0.256826
cg00499973	-0.000359422	0.000980752	-0.366476	0.714537
cg00500341	-0.000335354	0.000299819	-1.11852	0.265168
cg00500681	-7.55556e-05	0.000126882	-0.595477	0.55244
cg00504333	-0.00244928	0.000509107	-4.81094	3.68495e-06
cg00504554	-0.00125038	0.000251575	-4.97019	1.83798e-06
cg00505445	-0.00254817	0.000523976	-4.86314	2.93844e-06
cg00507817	0.000208393	9.96223e-05	2.09183	0.0381732
cg00508255	-0.011766	0.00254289	-4.62702	8.0763e-06
cg00510450	0.000302029	0.000247779	1.21894	0.224818
cg00512700	-0.00250391	0.0003894	-6.43017	1.68008e-09
cg00513357	-0.0178602	0.0026531	-6.73181	3.50671e-10
cg00515235	0.00947423	0.00121962	7.76818	1.25792e-12
cg00515954	-0.0126757	0.0017426	-7.27401	1.92626e-11
cg00516349	0.000993794	0.000731024	1.35946	0.176084
cg00518702	-0.000182674	0.0002059	-0.887195	0.376423
cg00518708	0.000183304	0.00014717	1.24552	0.214922
cg00519284	7.68381e-05	0.000120719	0.636504	0.525438
cg00519301	-0.000853837	0.000321259	-2.65778	0.00873605
cg00519323	0.000559159	0.000431258	1.29658	0.196809
cg00519918	0.000119445	9.03641e-05	1.32181	0.188284
cg00522402	-0.00102351	0.00222439	-0.460129	0.646103
cg00522519	0.00138335	0.00120482	1.14818	0.252761
cg00522668	-0.00570003	0.00134409	-4.2408	3.92071e-05
cg00523349	0.00336652	0.00166038	2.02756	0.044412
cg00523855	0.000364686	0.000230024	1.58543	0.115018
cg00524115	-0.00168201	0.000481452	-3.49362	0.000629884
cg00525251	-0.00159597	0.000541142	-2.94926	0.0037072
cg00526068	-0.000124407	0.000106649	-1.16651	0.245299
cg00527415	0.000942847	0.000306784	3.07332	0.00252369
cg00527510	-0.00787771	0.00100789	-7.81601	9.62247e-13
cg00528052	-0.000275427	7.06482e-05	-3.89857	0.000146656
cg00528541	-0.00405779	0.00172159	-2.357	0.0197418
cg00529649	-0.00117428	0.000373296	-3.14571	0.00200569
cg00531009	-0.000104786	0.000228124	-0.459338	0.64667
cg00531909	0.000153563	0.000173743	0.883853	0.378219
cg00532890	0.000784907	0.000145153	5.40745	2.52965e-07
cg00533774	4.41162e-05	0.000424366	0.103958	0.917344
cg00535482	0.00250684	0.000404957	6.19039	5.68351e-09
cg00538388	-0.00114024	0.000293826	-3.88067	0.000156791
cg00539598	-0.0026882	0.000450147	-5.97183	1.6886e-08
cg00540706	0.000113807	0.000230042	0.494723	0.621534
cg00542737	0.00482197	0.000604473	7.97714	3.88442e-13
cg00543023	0.000484297	0.0010073	0.480788	0.631382
cg00543458	-0.00025606	0.000272868	-0.938402	0.349577
cg00545236	-0.00592483	0.00185827	-3.18837	0.00174853
cg00546281	0.000213646	0.000280947	0.760451	0.448203
cg00546693	0.0115974	0.000746777	15.5299	8.38028e-33
cg00547789	0.00394269	0.000935867	4.21288	4.3789e-05
cg00548085	-0.000661955	0.000437967	-1.51143	0.132826
cg00549985	-0.000173808	0.000269163	-0.645733	0.519459
cg00550040	3.28241e-06	0.000244899	0.0134031	0.989324
cg00551264	-1.67671e-05	7.59309e-05	-0.220821	0.825538
cg00551503	-0.000552355	0.000322079	-1.71497	0.0884586
cg00552731	2.40576e-06	0.000313394	0.00767649	0.993886
cg00553880	-0.000149966	9.99008e-05	-1.50115	0.135462
cg00553886	0.000243922	0.000175272	1.39168	0.166123
cg00553911	-0.000220382	5.98802e-05	-3.68039	0.000326236
cg00554332	0.00274403	0.000510032	5.38012	2.87221e-07
cg00555070	-4.34231e-05	0.000212893	-0.203967	0.838662
cg00556573	0.00333305	0.0011595	2.87455	0.00464688
cg00557468	-0.000201678	0.00181438	-0.111155	0.911645
cg00557947	0.00043245	6.59399e-05	6.55824	8.6766e-10
cg00559067	0.00591127	0.000691583	8.54745	1.48764e-14
cg00560327	0.000560506	0.000301133	1.86132	0.0646958
cg00562080	-0.00834674	0.00636905	-1.31052	0.192065
cg00562438	0.00202953	0.00193883	1.04678	0.296919
cg00562553	0.00426355	0.00137345	3.10427	0.00228871
cg00562749	-8.3743e-06	0.000155412	-0.0538844	0.9571
cg00563016	-0.000328694	0.000105372	-3.11937	0.00218153
cg00563045	0.00131114	0.000959523	1.36645	0.173885
cg00564054	-0.00441249	0.00070311	-6.27568	3.6947e-09
cg00566346	-0.000389882	0.000200584	-1.94374	0.0538374
cg00566395	-0.000162895	0.000377046	-0.43203	0.666353
cg00566855	-0.0120557	0.00195638	-6.16222	6.54771e-09
cg00567001	-0.000405358	0.000154414	-2.62513	0.00957734
cg00568797	0.000588518	0.000541116	1.0876	0.278551
cg00569374	-0.000813205	0.000208755	-3.8955	0.000148346
cg00570517	0.00018507	0.000264369	0.700045	0.485005
cg00570985	-0.0012813	0.000623768	-2.05413	0.0417349
cg00571033	0.00804803	0.000523024	15.3875	1.94437e-32
cg00571633	-0.000931555	0.000246536	-3.77857	0.000228584
cg00571722	-0.000727903	0.000826568	-0.880633	0.379954
cg00573041	-0.000934136	0.000325988	-2.86555	0.00477373
cg00576279	9.73163e-05	0.000174028	0.5592	0.576876
cg00577233	-0.000316064	0.000216371	-1.46075	0.146218
cg00577835	-0.000962115	0.00114088	-0.843307	0.400427
cg00578263	0.000100183	0.00026175	0.382745	0.702462
cg00578937	-0.00026182	7.81277e-05	-3.35117	0.00102297
cg00580052	0.000307421	0.000132375	2.32236	0.0215863
cg00580454	-0.000216772	0.000263034	-0.82412	0.411206
cg00583628	1.21414e-05	4.74957e-05	0.255632	0.798592
cg00583683	-0.00201652	0.000415794	-4.8498	3.11393e-06
cg00585163	0.00203241	0.00137016	1.48334	0.140125
cg00585359	-3.20099e-05	0.000136028	-0.235318	0.81429
cg00585733	0.0115975	0.00128248	9.04302	8.25961e-16
cg00586556	0.0105524	0.00101436	10.403	2.45025e-19
cg00587168	0.0119243	0.00106976	11.1467	2.6855e-21
cg00589789	-0.00278355	0.000558513	-4.98386	1.73032e-06
cg00590051	-0.00136969	0.000858561	-1.59533	0.112785
cg00591406	-5.47803e-05	7.09621e-05	-0.771965	0.441374
cg00592151	-0.00233619	0.000902565	-2.58839	0.0106105
cg00593231	0.000359701	7.09746e-05	5.06802	1.19023e-06
cg00593862	-0.00389593	0.00129689	-3.00406	0.00313254
cg00594099	-0.000567326	0.000373526	-1.51884	0.130951
cg00594698	-3.309e-05	9.62353e-05	-0.343845	0.731454
cg00595076	-0.00409656	0.00117289	-3.49272	0.000631839
cg00595660	0.000321043	0.000847639	0.37875	0.70542
cg00597118	6.53244e-05	0.000271629	0.240491	0.810284
cg00597234	0.00649664	0.00109128	5.95325	1.85046e-08
cg00597285	6.42016e-05	8.07407e-05	0.795158	0.427804
cg00597719	8.61561e-05	0.000713025	0.120832	0.903989
cg00598343	-0.0058629	0.00122292	-4.79419	3.9612e-06
cg00598724	-0.0135764	0.00273435	-4.96514	1.8794e-06
cg00599230	2.40979e-05	6.2949e-05	0.382816	0.702409
cg00601070	0.0103433	0.00118552	8.72477	5.31626e-15
cg00604987	0.00558243	0.00087447	6.38379	2.13078e-09
cg00606085	-0.00304011	0.000626159	-4.85516	3.04219e-06
cg00608008	0.00439562	0.000595488	7.38155	1.07053e-11
cg00608221	-0.0197013	0.00208193	-9.46298	6.89559e-17
cg00608633	-0.000145117	0.000321533	-0.451327	0.652419
cg00611149	0.000577596	0.000210156	2.74842	0.00673912
cg00611309	-0.000493414	0.000693242	-0.711748	0.477749
cg00612583	0.00176849	0.00114843	1.53993	0.125728
cg00612925	0.0117475	0.00128002	9.17762	3.73797e-16
cg00613562	0.000831141	0.000576389	1.44198	0.151435
cg00614320	-0.0106168	0.00114533	-9.26969	2.16965e-16
cg00614923	0.000221786	0.000473642	0.468257	0.640295
cg00615662	0.000136394	0.000101124	1.34878	0.179483
cg00618420	0.000290263	0.000215809	1.345	0.180697
cg00618479	-0.00218433	0.000469769	-4.64978	7.33684e-06
cg00619575	0.000292998	0.000237141	1.23554	0.2186
cg00620527	0.000932478	0.00115187	0.809536	0.419515
cg00621125	-0.000132172	9.54366e-05	-1.38492	0.168176
cg00621224	0.00112401	0.000879062	1.27864	0.203037
cg00621654	1.90748e-05	0.000172266	0.110729	0.911982
cg00622300	-0.000273623	0.000211604	-1.29309	0.198009
cg00622374	-0.000213156	0.000176895	-1.20499	0.230143
cg00623160	-0.00380419	0.000693891	-5.48241	1.78207e-07
cg00623391	-0.0043876	0.00101996	-4.30172	3.07507e-05
cg00627621	-9.66125e-05	7.96843e-05	-1.21244	0.227289
cg00627626	-0.0015731	0.000261493	-6.01583	1.35853e-08
cg00631268	0.00126305	0.000713227	1.7709	0.0786506
cg00633857	0.00507152	0.000710401	7.13895	4.00683e-11
cg00634704	0.00760807	0.000839512	9.06249	7.36624e-16
cg00637843	-9.16853e-05	0.000165579	-0.553726	0.580608
cg00638532	0.00759081	0.00105611	7.18755	3.08072e-11
cg00640107	-0.00931122	0.00106106	-8.77539	3.95866e-15
cg00640255	3.44263e-05	5.43352e-05	0.633591	0.527333
cg00641826	-8.16562e-05	0.000701992	-0.116321	0.907557
cg00643363	-7.66989e-05	8.58787e-05	-0.893107	0.373259
cg00643485	0.000748177	0.000543199	1.37735	0.170497
cg00645382	0.000705177	0.00023052	3.05906	0.00263928
cg00649365	-8.08929e-05	0.000303093	-0.266891	0.789927
cg00650240	-0.020463	0.00175733	-11.6444	1.29267e-22
cg00650422	5.55566e-05	9.27289e-05	0.599129	0.550009
cg00651667	-0.000979581	0.000275656	-3.55363	0.000511236
cg00652484	0.000178312	0.000151232	1.17906	0.240278
cg00653777	0.0057638	0.00110523	5.21502	6.13348e-07
cg00653985	0.000787983	0.00024683	3.19241	0.0017258
cg00654772	-0.000740224	0.000235944	-3.13729	0.00206041
cg00656055	0.000658823	0.000301761	2.18326	0.030603
cg00658736	0.000154275	0.000760831	0.202772	0.839594
cg00658751	0.000493291	0.00121376	0.406414	0.68503
cg00658920	2.51458e-05	9.13031e-05	0.27541	0.783388
cg00658982	-0.000394005	0.000727692	-0.541444	0.589021
cg00659065	-7.01967e-05	5.68827e-05	-1.23406	0.219149
cg00659574	-0.00401484	0.000806435	-4.9785	1.77174e-06
cg00660874	-0.000720527	0.000312158	-2.30822	0.0223817
cg00662491	0.00715215	0.001704	4.19728	4.65683e-05
cg00662931	0.0046599	0.00160531	2.9028	0.00426858
cg00663972	0.0039168	0.000438022	8.942	1.49453e-15
cg00665868	-0.00551782	0.00190859	-2.89105	0.00442236
cg00666549	0.000497253	0.000364317	1.36489	0.174374
cg00668187	-0.00764773	0.00163787	-4.66931	6.75499e-06
cg00668252	0.000428986	0.000661515	0.64849	0.51768
cg00669285	-0.00019782	0.000208365	-0.949391	0.34398
cg00670113	-0.000450141	0.00029853	-1.50786	0.133736
cg00670697	-0.00278008	0.000388289	-7.15982	3.57943e-11
cg00672291	-7.96619e-05	0.000395028	-0.201661	0.84046
cg00672555	0.00336659	0.000871291	3.86392	0.000166879
cg00672657	0.00288173	0.000462675	6.2284	4.6927e-09
cg00672891	0.000149792	7.85633e-05	1.90664	0.0585186
cg00673150	0.0029853	0.00240612	1.24071	0.216689
cg00674395	-0.00050409	0.000243655	-2.06887	0.04031
cg00674815	-0.0165486	0.00219486	-7.53971	4.48252e-12
cg00675389	-0.00255065	0.000641251	-3.97761	0.000108891
cg00676135	0.000382463	0.000401014	0.953739	0.341781
cg00678568	0.00109233	0.00124411	0.877999	0.381377
cg00678608	-0.000380058	0.000597302	-0.636291	0.525576
cg00678823	0.000495	0.000470454	1.05218	0.294446
cg00679862	-0.00623764	0.000712859	-8.75018	4.58525e-15
cg00684577	-0.00583049	0.00146919	-3.96851	0.000112715
cg00685149	-0.00214054	0.000522436	-4.09723	6.88388e-05
cg00687713	-0.000648597	0.000264774	-2.44962	0.0154756
cg00688252	0.00269095	0.000567328	4.74321	4.93118e-06
cg00688975	-5.53215e-05	6.67927e-05	-0.828256	0.408868
cg00689383	-0.000648554	0.000314002	-2.06545	0.0406368
cg00689651	1.17597e-05	4.5206e-05	0.260135	0.795124
cg00690028	0.000501386	0.000324448	1.54535	0.124411
cg00691401	-5.7172e-05	0.000215573	-0.26521	0.791219
cg00693817	-0.00250938	0.000773189	-3.2455	0.00145194
cg00694277	0.000407893	0.000713246	0.571882	0.568275
cg00694357	-0.000126463	0.000125213	-1.00998	0.314163
cg00695659	0.00292016	0.00146673	1.99094	0.0483415
cg00696175	-0.0270182	0.00385836	-7.0025	8.34477e-11
cg00696388	0.0022275	0.000415375	5.36261	3.1149e-07
cg00696623	2.40004e-05	0.0001269	0.189129	0.850253
cg00697942	-0.00345181	0.000605981	-5.69623	6.45791e-08
cg00698219	-0.0073429	0.00113174	-6.48816	1.24668e-09
cg00700237	-0.00169138	0.000651425	-2.59644	0.010376
cg00703091	0.000585711	0.000393066	1.49011	0.138338
cg00703619	0.000468956	0.00113888	0.411768	0.681109
cg00704341	-0.000599531	0.000663088	-0.90415	0.367395
cg00704763	0.00201312	0.000400337	5.02855	1.41924e-06
cg00707632	-0.000209915	0.000354974	-0.591355	0.555191
cg00708404	6.94146e-05	6.75357e-05	1.02782	0.305723
cg00709542	-0.00010989	0.000147477	-0.745132	0.457382
cg00711678	-0.000658008	0.000238111	-2.76345	0.00645131
cg00712594	0.000138427	0.000421887	0.328114	0.743292
cg00713411	-4.04054e-05	0.000245229	-0.164766	0.869354
cg00715063	0.00265692	0.00116793	2.2749	0.0243584
cg00715100	0.000541721	0.000430669	1.25786	0.210437
cg00716110	-0.000448119	0.000175451	-2.55409	0.0116644
cg00716140	-0.00730751	0.00112946	-6.46993	1.36946e-09
cg00716194	-7.58885e-05	0.000182711	-0.415347	0.678494
cg00716196	-0.000360382	0.00011331	-3.18049	0.00179359
cg00716372	-0.00111825	0.000351314	-3.18304	0.00177891
cg00717629	0.00577396	0.00415097	1.39099	0.16633
cg00718342	0.000140351	0.000438614	0.319988	0.749432
cg00719175	-0.000328397	0.000337635	-0.972639	0.33233
cg00719335	-0.00347569	0.000985853	-3.52556	0.000563838
cg00720104	0.000623377	0.000146184	4.26434	3.57044e-05
cg00720992	0.00342883	0.00116611	2.9404	0.00380866
cg00724499	-0.00208217	0.00135327	-1.53863	0.126045
cg00726571	0.00751671	0.00168498	4.461	1.61119e-05
cg00727061	2.0052e-05	5.32465e-05	0.376589	0.707022
cg00728976	0.000536642	0.000203015	2.64336	0.00909909
cg00730730	-0.00427075	0.000699351	-6.10674	8.64415e-09
cg00731024	-0.00014961	0.000216105	-0.692304	0.489839
cg00731079	-0.00121785	0.00184489	-0.660121	0.510209
cg00733912	-0.0171891	0.00223621	-7.68671	1.98241e-12
cg00735249	-0.00131762	0.000403712	-3.26377	0.00136743
cg00737936	1.88815e-05	0.00028471	0.0663183	0.947214
cg00738572	-0.00338575	0.00153161	-2.21058	0.0286105
cg00738648	-0.000826705	0.00219715	-0.376262	0.707265
cg00738721	-0.000240509	9.98614e-05	-2.40843	0.01726
cg00740870	-0.000550149	0.000281804	-1.95224	0.0528101
cg00741609	0.0092484	0.000912617	10.1339	1.24277e-18
cg00742557	0.000100825	0.000119129	0.846347	0.398735
cg00743491	-0.000247213	0.0002254	-1.09678	0.274533
cg00745868	-0.0014564	0.000301853	-4.82486	3.46953e-06
cg00746230	0.00429942	0.00179601	2.39388	0.0179323
cg00746259	-0.00562896	0.000758886	-7.4174	8.79411e-12
cg00747868	-0.00190633	0.000554714	-3.4366	0.000766167
cg00748157	0.00512752	0.000743782	6.89386	1.48958e-10
cg00748659	-0.000167555	0.000165957	-1.00963	0.314332
cg00750099	0.00940464	0.000776349	12.1139	7.36366e-24
cg00750399	0.00190515	0.000928289	2.05233	0.0419116
cg00751472	-0.000139775	0.000162351	-0.860942	0.390672
cg00752442	-0.000927397	0.000477188	-1.94346	0.053871
cg00752670	0.00196394	0.00163241	1.20309	0.230874
cg00752852	-0.00277244	0.000874106	-3.17174	0.00184491
cg00752968	3.68946e-05	0.00045317	0.0814144	0.935223
cg00753997	-0.000576156	0.000321103	-1.7943	0.0748201
cg00756693	0.00191666	0.0010549	1.81692	0.071267
cg00758003	-0.000372933	0.000241309	-1.54546	0.124385
cg00758337	2.57359e-05	0.000199576	0.128953	0.897571
cg00760643	-0.00271426	0.00197151	-1.37674	0.170685
cg00761619	-0.000118479	0.000173587	-0.682534	0.495976
cg00762209	-0.000101666	0.000286463	-0.354901	0.723172
cg00763618	2.50899e-05	6.49593e-05	0.386241	0.699877
cg00764129	-0.00270429	0.00114807	-2.3555	0.0198186
cg00764475	-0.00348611	0.000634231	-5.4966	1.66717e-07
cg00765068	0.00113631	0.000727593	1.56173	0.120501
cg00766718	-0.000611135	0.000208917	-2.92525	0.00398822
cg00767915	0.00218412	0.000243716	8.96175	1.33111e-15
cg00769951	-0.000241867	0.000243076	-0.995025	0.321359
cg00770316	-0.00543269	0.00147535	-3.68231	0.000323992
cg00772083	0.000936968	0.000249331	3.75793	0.000246474
cg00772515	0.000388839	0.00046849	0.829983	0.407894
cg00773632	-0.000250071	0.000162722	-1.5368	0.126492
cg00773909	-0.000669102	0.00075874	-0.881859	0.379293
cg00774005	0.00313504	0.00145769	2.1507	0.0331349
cg00776597	-8.25227e-05	0.000209377	-0.394134	0.694053
cg00776783	-6.59876e-05	9.3871e-05	-0.702961	0.483192
cg00777340	0.00306727	0.000531831	5.76737	4.58378e-08
cg00777947	0.000367563	0.000206979	1.77585	0.0778271
cg00779472	0.00154446	0.00044206	3.49378	0.000629534
cg00780852	-0.00369647	0.00103962	-3.55559	0.000507748
cg00782232	-0.00264078	0.000943416	-2.79917	0.00581142
cg00782708	0.00134021	0.00204172	0.656413	0.512585
cg00783833	9.33005e-05	0.000207678	0.449256	0.653908
cg00784442	-0.000214217	0.00014579	-1.46935	0.143875
cg00784834	-0.000851245	0.000198672	-4.28468	3.29206e-05
cg00784860	0.000342404	0.000230475	1.48565	0.139514
cg00785632	0.000598162	0.00103552	0.577647	0.564387
cg00785760	0.0010065	0.000234656	4.28925	3.23247e-05
cg00785909	0.00967142	0.00268595	3.60075	0.000433204
cg00786351	-0.000214797	0.000131591	-1.63231	0.104755
cg00786734	-0.000256006	0.000467504	-0.547602	0.584796
cg00786827	-0.000706382	0.000207255	-3.40827	0.000843737
cg00787665	-0.000516021	0.000261823	-1.97088	0.0506159
cg00788325	0.000989654	0.000854908	1.15761	0.248899
cg00788669	0.000424322	0.00126028	0.336688	0.736833
cg00788877	-0.00224832	0.000593731	-3.78677	0.000221828
cg00789527	0.000577915	0.000689401	0.838287	0.403231
cg00791213	0.000263349	0.000220928	1.19201	0.235179
cg00791311	-0.00371423	0.000996355	-3.72781	0.000274966
cg00791863	-0.000614601	0.000171993	-3.57341	0.000476997
cg00793219	0.00715599	0.00140032	5.11026	9.85009e-07
cg00793748	-0.00227203	0.000523294	-4.34179	2.61762e-05
cg00793774	-0.00011809	5.98629e-05	-1.97267	0.0504088
cg00794219	-0.00172037	0.000473625	-3.63235	0.000387303
cg00794359	-0.00314192	0.0012424	-2.52891	0.0124968
cg00794775	0.000219146	0.000176383	1.24244	0.216051
cg00794881	0.00797835	0.000951009	8.38935	3.70289e-14
cg00795277	0.00109977	0.000687835	1.59889	0.111993
cg00797540	-0.000313432	0.000830455	-0.377422	0.706404
cg00797557	0.000486826	0.000147535	3.29973	0.00121434
cg00798698	-0.000399127	0.0010773	-0.370487	0.711553
cg00800848	-0.000327142	0.000213958	-1.529	0.128414
cg00801362	-0.0098935	0.00192123	-5.14957	8.25153e-07
cg00801799	-0.00268669	0.00123651	-2.17279	0.0313979
cg00802115	0.00107809	0.00030093	3.58254	0.000461926
cg00802789	-0.000548845	0.000239514	-2.2915	0.0233552
cg00803366	-0.000943539	0.000299761	-3.14764	0.00199336
cg00806006	-0.01305	0.0014143	-9.2272	2.78917e-16
cg00806925	-3.61861e-05	5.5986e-05	-0.646342	0.519066
cg00807226	-8.50876e-05	0.000249704	-0.340754	0.733775
cg00807903	-0.00473337	0.00179673	-2.63444	0.00933025
cg00808134	4.10682e-05	0.000208211	0.197243	0.84391
cg00809033	0.00161606	0.00312659	0.516877	0.606019
cg00809089	0.000899382	0.000703472	1.27849	0.203091
cg00809149	2.15573e-05	0.000219718	0.0981138	0.921976
cg00809740	-0.00203226	0.000769774	-2.64007	0.00918366
cg00810217	-8.43808e-05	0.000131403	-0.642154	0.521774
cg00810883	0.00297144	0.000815192	3.64509	0.00037014
cg00811020	0.000283559	0.000357122	0.794012	0.428468
cg00811221	-0.00468571	0.000900705	-5.20227	6.49953e-07
cg00811894	-0.00272918	0.000459419	-5.94052	1.97014e-08
cg00815545	-0.00190809	0.00058966	-3.23591	0.00149821
cg00815652	-0.00577985	0.000923116	-6.26124	3.97499e-09
cg00815761	0.0026192	0.0011523	2.27303	0.024474
cg00816192	0.000733188	0.000247378	2.96383	0.00354557
cg00817637	0.00100612	0.000331717	3.03308	0.00286259
cg00820579	-0.00435654	0.000906715	-4.80476	3.78466e-06
cg00823323	0.000210466	0.000223986	0.939638	0.348945
cg00823476	0.000336279	0.000246169	1.36605	0.17401
cg00823568	-0.000227927	0.000114447	-1.99155	0.0482731
cg00824176	0.00287065	0.000649775	4.41791	1.92211e-05
cg00826534	0.000365154	0.000182104	2.0052	0.0467778
cg00826905	-0.00947337	0.00252435	-3.75279	0.000251128
cg00827518	-0.000418765	0.00012545	-3.3381	0.00106875
cg00827935	-0.000928833	0.000276241	-3.36241	0.000985119
cg00830351	-2.95601e-05	6.31089e-05	-0.468398	0.640194
cg00831548	-0.00171942	0.00037292	-4.61069	8.65032e-06
cg00833037	-0.000638689	0.000362109	-1.7638	0.0798422
cg00833227	0.00236058	0.000730558	3.2312	0.00152143
cg00838150	-0.000185068	0.000186527	-0.992177	0.322741
cg00838278	-7.14112e-05	0.000173332	-0.41199	0.680947
cg00838404	-0.000129263	0.000307969	-0.419727	0.675298
cg00838881	-0.00125756	0.000687821	-1.82832	0.069529
cg00839031	-0.00415912	0.00114865	-3.62088	0.000403405
cg00839434	5.50962e-06	0.00022051	0.0249858	0.9801
cg00841581	-1.21632e-05	0.000116233	-0.104645	0.9168
cg00842154	-3.05306e-05	0.000330918	-0.0922602	0.926617
cg00842325	0.00346745	0.000501165	6.91878	1.30465e-10
cg00842370	0.000877866	0.000644274	1.36257	0.175103
cg00843152	0.00132051	0.00213942	0.61723	0.538038
cg00843538	-0.000492187	0.000188753	-2.60757	0.0100593
cg00843792	-0.000229292	0.000117622	-1.94939	0.053152
cg00844490	-0.00227011	0.000994267	-2.2832	0.0238519
cg00847015	-0.00139551	0.000362116	-3.85377	0.000173282
cg00847072	-0.00180087	0.000369996	-4.86729	2.88586e-06
cg00847238	-0.00155178	0.000177699	-8.73264	5.07831e-15
cg00848374	7.31126e-05	0.000206365	0.354288	0.723631
cg00848520	-0.00355507	0.000728114	-4.88257	2.69985e-06
cg00850663	-0.00556372	0.00179291	-3.10317	0.00229671
cg00851590	0.00370146	0.000698527	5.29895	4.17824e-07
cg00851842	-0.000497692	0.000220592	-2.25617	0.0255354
cg00851901	-0.000461949	0.000157815	-2.92716	0.00396513
cg00851988	0.000114234	9.8024e-05	1.16537	0.245756
cg00852595	-0.00809801	0.00112724	-7.18393	3.14166e-11
cg00853576	0.00200159	0.000676833	2.95728	0.00361741
cg00855091	-0.000120395	0.000176187	-0.683336	0.49547
cg00855137	0.0370262	0.00273518	13.537	1.27614e-27
cg00855890	0.000325265	5.93898e-05	5.47678	1.82978e-07
cg00856080	-0.000742189	0.000265593	-2.79446	0.00589228
cg00857016	0.000152213	9.70315e-05	1.5687	0.118869
cg00857360	-0.00613194	0.000951312	-6.44578	1.55066e-09
cg00857814	-0.00961251	0.00111034	-8.65723	7.8732e-15
cg00858647	-0.00015248	0.000202935	-0.751375	0.453628
cg00858997	0.000331709	0.000725882	0.456973	0.648365
cg00859590	-0.00122713	0.000499711	-2.45568	0.0152273
cg00859637	-0.00357273	0.00161662	-2.21	0.0286516
cg00860188	-0.000282493	0.000264364	-1.06858	0.287012
cg00860189	-0.00019691	9.19872e-05	-2.14063	0.0339536
cg00860361	-0.0118324	0.00221699	-5.33714	3.50417e-07
cg00860838	0.00536477	0.000610061	8.79382	3.55512e-15
cg00861228	0.00337014	0.00136667	2.46595	0.0148148
cg00861348	0.000154273	0.000513598	0.300377	0.764314
cg00861892	-0.00226224	0.000673985	-3.35651	0.00100483
cg00862066	0.00271942	0.000606715	4.4822	1.47659e-05
cg00862376	0.00223108	0.000288525	7.73271	1.53371e-12
cg00863447	-4.5803e-05	0.000236321	-0.193816	0.846587
cg00863740	0.00236881	0.000760594	3.11443	0.00221611
cg00864083	0.000743654	0.000282549	2.63195	0.00939582
cg00864262	-0.00201119	0.000988645	-2.03429	0.0437204
cg00865002	-0.000565363	0.000725669	-0.779092	0.437178
cg00865099	-0.0008948	0.000544248	-1.6441	0.102292
cg00867415	-0.000172864	7.2257e-05	-2.39234	0.0180046
cg00867443	-0.000975728	0.000302341	-3.22725	0.00154116
cg00867949	-0.000340499	0.000150373	-2.26436	0.0250147
cg00868376	0.00174507	0.00110445	1.58004	0.116248
cg00871526	0.000182479	0.000290085	0.629053	0.530291
cg00872748	-0.00254823	0.00192804	-1.32167	0.188331
cg00873201	-4.54106e-05	0.000148366	-0.306071	0.759983
cg00874125	-0.000644522	0.000227444	-2.83376	0.00524745
cg00874874	-0.00154406	0.000303285	-5.09111	1.07338e-06
cg00875779	-0.00839366	0.00175998	-4.76919	4.41123e-06
cg00876235	-0.00102136	0.000933032	-1.09467	0.275451
cg00876659	0.000259412	0.00066008	0.393001	0.694888
cg00877778	0.00352521	0.00302176	1.16661	0.245257
cg00878023	-0.000724443	0.000612032	-1.18367	0.238455
cg00879119	-0.00028725	0.000304863	-0.942227	0.347623
cg00879444	-0.000123152	0.000107807	-1.14234	0.25517
cg00883967	0.000908205	0.00423667	0.214368	0.830557
cg00885424	0.00029618	0.00038398	0.771341	0.441743
cg00887636	-0.000135686	5.38927e-05	-2.51771	0.0128837
cg00887670	-0.000148674	0.000178118	-0.834694	0.405244
cg00889599	0.00120639	0.00108589	1.11096	0.268398
cg00890651	-0.00399887	0.000615587	-6.49604	1.19701e-09
cg00890916	0.000659835	0.000456471	1.44551	0.150442
cg00893471	0.000958646	0.000194926	4.91799	2.31249e-06
cg00894554	-0.00199019	0.000775312	-2.56695	0.0112587
cg00896157	-0.000454047	0.000224632	-2.0213	0.0450642
cg00896209	9.64716e-05	0.000100113	0.963624	0.336817
cg00896768	-0.00100223	0.000268884	-3.72736	0.000275415
cg00896947	-0.000845269	0.000710287	-1.19004	0.235949
cg00897537	0.000131719	0.000217057	0.606842	0.544892
cg00897651	-0.000209548	0.000102028	-2.05383	0.0417642
cg00900456	0.00102384	0.000234334	4.36916	2.34347e-05
cg00900734	0.000193757	0.000108457	1.78649	0.0760816
cg00901683	4.13006e-05	3.63065e-05	1.13755	0.257158
cg00901685	0.00101886	0.000420776	2.4214	0.0166795
cg00902275	-0.000149778	0.000184429	-0.812116	0.418038
cg00902440	0.00138488	0.000472069	2.93365	0.00388776
cg00902716	0.000248841	0.000312103	0.797303	0.426561
cg00903722	0.000121725	0.000155586	0.782366	0.435258
cg00903815	0.000261275	0.000144105	1.81309	0.0718578
cg00904423	-0.0127344	0.000944103	-13.4883	1.71395e-27
cg00906833	-0.000161711	0.00029394	-0.550148	0.583053
cg00906973	0.00650228	0.000536113	12.1286	6.73543e-24
cg00906983	-0.00109015	0.000447072	-2.43843	0.0159433
cg00907438	-0.00727159	0.000782587	-9.29174	1.9042e-16
cg00908601	-0.000346066	0.000748256	-0.462498	0.644408
cg00908709	-0.00168655	0.000405142	-4.16286	5.33093e-05
cg00908850	-9.45788e-05	0.00157009	-0.0602379	0.952048
cg00908965	0.000384487	0.000300075	1.2813	0.202105
cg00909225	-0.00222939	0.000442298	-5.04046	1.34595e-06
cg00909385	0.000795447	0.000953963	0.833834	0.405727
cg00910419	0.00118172	0.000216903	5.44816	2.09211e-07
cg00912815	0.000230449	0.00108829	0.211753	0.832593
cg00913314	0.000447565	0.000145218	3.08202	0.00245552
cg00914030	-0.00123694	0.000668893	-1.84923	0.0664332
cg00915004	0.000128299	0.000128086	1.00166	0.318153
cg00915395	0.000103659	0.000372771	0.278078	0.781344
cg00915647	-0.00204786	0.000504554	-4.05876	7.98607e-05
cg00915901	-8.82705e-05	0.000129796	-0.680074	0.497527
cg00916651	9.1045e-05	0.000109174	0.833946	0.405664
cg00917676	-0.000223554	0.000438426	-0.509901	0.610886
cg00918089	0.000855567	0.000877728	0.974751	0.331285
cg00918383	-0.00380297	0.000602705	-6.30984	3.10645e-09
cg00919143	-0.000266676	0.000101753	-2.62083	0.00969349
cg00919407	-0.00105768	0.00119874	-0.882331	0.379039
cg00920372	0.00202929	0.00115496	1.75702	0.0809958
cg00920454	-0.00123649	0.000689154	-1.79422	0.0748339
cg00920973	0.000656091	0.000454454	1.44369	0.150954
cg00921109	-2.0145e-05	2.36733e-05	-0.850959	0.396176
cg00922630	-0.0060528	0.00201617	-3.00213	0.00315129
cg00923443	0.00208947	0.00134469	1.55386	0.122368
cg00925802	0.0049509	0.00135191	3.66216	0.000348258
cg00927851	-0.00559721	0.000906277	-6.17605	6.10832e-09
cg00928703	0.00106258	0.000220063	4.8285	3.41532e-06
cg00928732	0.000139999	0.000112924	1.23977	0.217037
cg00929113	0.00587829	0.00052731	11.1477	2.66887e-21
cg00929397	0.000205499	0.000299374	0.686429	0.493524
cg00929516	0.00459461	0.000901289	5.09783	1.04154e-06
cg00930337	-0.000205883	0.00119871	-0.171754	0.863867
cg00930873	0.00278023	0.000632048	4.39877	2.07804e-05
cg00933498	-0.000648276	0.000607424	-1.06725	0.287607
cg00935474	-0.000544239	0.000234514	-2.32071	0.0216774
cg00935831	0.000648162	0.000405947	1.59667	0.112487
cg00936991	-0.0110433	0.00210486	-5.24659	5.3111e-07
cg00939855	-0.00225433	0.000512486	-4.3988	2.07774e-05
cg00941603	8.53357e-05	0.0001673	0.510077	0.610763
cg00942997	-0.000393191	0.000355438	-1.10621	0.270441
cg00944045	-0.00237017	0.000498783	-4.75191	4.75078e-06
cg00945808	0.00142997	0.000202656	7.05618	6.25766e-11
cg00946032	-0.000106889	4.69964e-05	-2.27441	0.0243888
cg00948634	0.000856837	0.000526158	1.62848	0.105564
cg00951719	0.0059716	0.000972729	6.13902	7.35551e-09
cg00951891	-0.00039063	0.000279203	-1.39909	0.163893
cg00952114	0.00252222	0.000401879	6.27606	3.6875e-09
cg00952468	-0.00223538	0.000861054	-2.5961	0.0103857
cg00953793	0.000480672	0.00136571	0.351957	0.725375
cg00953859	0.00253006	0.000305231	8.28901	6.58648e-14
cg00954002	5.61299e-05	0.000182365	0.307789	0.758679
cg00954258	-0.0193138	0.00333024	-5.79951	3.92319e-08
cg00954841	-0.00100687	0.000296911	-3.39115	0.000894132
cg00956510	-0.00821623	0.00256584	-3.20216	0.00167219
cg00957001	-2.31322e-07	0.000112368	-0.00205862	0.99836
cg00957471	-0.000593303	0.000216024	-2.74646	0.00677745
cg00957561	0.000220587	0.00205465	0.10736	0.91465
cg00958552	-9.82549e-05	6.42852e-05	-1.52842	0.128557
cg00959147	4.54363e-05	2.04123e-05	2.22593	0.0275406
cg00959249	0.00175691	0.000354535	4.95555	1.96059e-06
cg00960192	0.00146306	0.000513552	2.8489	0.00501682
cg00963092	-0.000286998	0.000143987	-1.99322	0.0480879
cg00965692	0.000876195	0.000145982	6.00209	1.45415e-08
cg00965883	-0.000233521	0.000233618	-0.999584	0.319154
cg00966253	0.00293848	0.000565985	5.1918	6.81604e-07
cg00967479	-0.000894174	0.000632649	-1.41338	0.159658
cg00967908	0.000331396	0.000385386	0.859908	0.39124
cg00971828	0.000131414	0.000223314	0.588469	0.55712
cg00971969	-0.000501416	0.000133503	-3.75583	0.000248368
cg00973544	0.000664449	0.000206227	3.22193	0.00156812
cg00973592	9.40774e-05	0.000407614	0.2308	0.817791
cg00975228	-0.000155817	5.617e-05	-2.77403	0.00625531
cg00975350	-0.000304145	0.000106022	-2.86869	0.00472918
cg00975442	-0.00205019	0.000445725	-4.59968	9.05948e-06
cg00976065	0.00412588	0.00186013	2.21806	0.0280847
cg00976203	0.0001076	0.000184988	0.581657	0.561689
cg00976917	-2.17537e-05	5.74742e-05	-0.378495	0.705609
cg00980719	-0.000324378	0.000132207	-2.45355	0.0153142
cg00981548	0.000161734	0.00018299	0.883837	0.378228
cg00982312	0.0125839	0.00106558	11.8094	4.72309e-23
cg00983568	0.000827647	0.000465753	1.77701	0.0776349
cg00985561	-0.000186629	0.000129023	-1.44648	0.150171
cg00987824	0.00286749	0.000683747	4.19378	4.72134e-05
cg00988050	0.000454679	0.00042554	1.06848	0.287057
cg00988711	-0.000485867	0.000214188	-2.26842	0.0247602
cg00988788	0.00375835	0.000958929	3.91932	0.000135686
cg00989001	-0.000677567	0.000253342	-2.67451	0.00833139
cg00989341	-0.000797272	0.000209214	-3.81079	0.000203104
cg00989791	-1.5036e-05	2.09577e-05	-0.717445	0.474238
cg00992842	-0.0125614	0.00256615	-4.89504	2.55684e-06
cg00993368	0.00300019	0.000619282	4.84463	3.18461e-06
cg00993893	-0.0257215	0.00359503	-7.15475	3.67899e-11
cg00994804	0.00551196	0.00172546	3.19449	0.00171425
cg00995686	-0.00279413	0.000576599	-4.84589	3.16731e-06
cg00995852	-0.00165202	0.000298754	-5.52968	1.42669e-07
cg01000173	0.000597253	0.000844855	0.706929	0.48073
cg01000178	0.000134715	0.000134124	1.00441	0.316832
cg01001202	-0.00172379	0.000927605	-1.85833	0.0651225
cg01001431	-0.00210464	0.000671758	-3.13303	0.00208861
cg01005773	-0.000854086	0.00102213	-0.83559	0.404742
cg01006396	-0.00243644	0.000462468	-5.26835	4.80792e-07
cg01007604	0.00282785	0.000468288	6.03868	1.213e-08
cg01008025	0.00340356	0.00065786	5.17368	7.39957e-07
cg01008443	-0.0254157	0.00159436	-15.941	7.45473e-34
cg01009870	-0.00102602	0.000222254	-4.61643	8.44419e-06
cg01011077	0.00214984	0.000707546	3.03844	0.00281516
cg01012005.1	0.000508131	0.000191771	2.64967	0.00893852
cg01012005.2	5.45293e-05	6.25863e-05	0.871266	0.385029
cg01013124	-0.000836572	0.000228963	-3.65374	0.000358885
cg01015974	-0.0024219	0.000389359	-6.22022	4.8905e-09
cg01016328	-0.000966054	0.000251904	-3.83501	0.000185749
cg01017056	0.00325385	0.000602972	5.39636	2.66351e-07
cg01018428	0.000917128	0.0014927	0.614407	0.539896
cg01019040	0.000434883	0.000164155	2.64922	0.00895009
cg01019569	0.000156759	0.000119853	1.30793	0.192939
cg01019608	-0.00367599	0.000995067	-3.69421	0.000310431
cg01020408	-0.00216236	0.00135006	-1.60168	0.111373
cg01020818	-0.00140559	0.000269549	-5.21462	6.14461e-07
cg01021339	0.000415153	0.000560567	0.740596	0.46012
cg01022031	-0.000809599	0.000810835	-0.998475	0.31969
cg01022174	-0.00147222	0.000493482	-2.98332	0.00333956
cg01022378	-0.00252717	0.000718247	-3.51853	0.000577793
cg01022861	0.000407466	0.000118406	3.44125	0.000754086
cg01024113	1.34971e-05	4.37276e-05	0.308663	0.758015
cg01024757	0.000256784	0.000492797	0.521075	0.603099
cg01026068	-9.97544e-05	0.000234186	-0.425962	0.670759
cg01026140	2.83239e-05	0.000115526	0.245174	0.806663
cg01027277	-0.00040452	0.00015385	-2.62932	0.00946545
cg01027323	0.00586773	0.000597003	9.82864	7.77694e-18
cg01027805.1	-0.000398865	0.000194493	-2.0508	0.0420624
cg01027805.2	-0.000437984	0.000207779	-2.10794	0.0367333
cg01028270	-0.0035241	0.00260966	-1.35041	0.17896
cg01029325	9.54906e-05	0.000229114	0.416783	0.677445
cg01029859	0.000187438	0.000227254	0.824795	0.410824
cg01029944	0.000384543	0.000247954	1.55086	0.123085
cg01030727	-0.00245999	0.000625488	-3.93291	0.000128928
cg01032183	-3.6131e-05	0.000302285	-0.119526	0.905022
cg01032683	0.000597499	0.000314728	1.89846	0.0595948
cg01033280	0.00587993	0.00188603	3.11763	0.00219365
cg01033486	0.000154873	0.000189336	0.817979	0.414693
cg01033833	0.00374593	0.000618582	6.05567	1.11487e-08
cg01034494	-0.00411058	0.000976785	-4.20828	4.45909e-05
cg01036016	0.000718951	0.000486174	1.4788	0.141335
cg01036197	0.000135011	0.000165415	0.816199	0.415707
cg01036505	-0.00463228	0.000602204	-7.69222	1.92243e-12
cg01037009	0.00854812	0.000541251	15.7933	1.77521e-33
cg01038105	-4.81434e-05	0.000123285	-0.390506	0.696727
cg01038699	0.00369597	0.000592358	6.23942	4.43865e-09
cg01039531	-0.00101049	0.000325576	-3.10371	0.00229276
cg01039540	0.000127779	0.000130695	0.977689	0.329834
cg01041720	-0.000390536	0.000268361	-1.45526	0.147729
cg01042193	0.00140362	0.000718482	1.9536	0.0526476
cg01042844	-0.00110251	0.00040221	-2.74112	0.00688309
cg01043501	-0.000254177	0.000676869	-0.375519	0.707816
cg01045331	-4.48421e-05	8.37106e-05	-0.53568	0.59299
cg01045442	-0.000798312	0.00055854	-1.42928	0.155044
cg01046634	0.001426	0.000199241	7.15716	3.63141e-11
cg01047058	0.0109515	0.000815153	13.4349	2.3704e-27
cg01047218	2.18922e-05	6.29748e-05	0.347634	0.728613
cg01047390	-0.00634053	0.00267977	-2.36607	0.0192824
cg01049141	0.000360793	0.000195586	1.84468	0.0670974
cg01049455	0.00515606	0.000601105	8.57763	1.24921e-14
cg01050866	-0.00139004	0.00122672	-1.13314	0.259002
cg01050998	-0.00484536	0.00104206	-4.6498	7.33632e-06
cg01051527	-0.000294077	0.000163291	-1.80094	0.073763
cg01051653	-0.000807066	0.000379377	-2.12735	0.0350601
cg01052727	-0.000639877	0.000683649	-0.935972	0.350823
cg01053290	-0.0124378	0.0011999	-10.3657	3.06937e-19
cg01054501	-6.40835e-05	0.00026905	-0.238185	0.812069
cg01056020	-0.00342169	0.000604561	-5.6598	7.68974e-08
cg01059261	0.0102452	0.00110423	9.27816	2.06351e-16
cg01059743	0.000124715	0.000187366	0.665625	0.506694
cg01061575	-0.000388271	0.000160762	-2.41519	0.0169549
cg01063757	-1.63006e-05	0.000175822	-0.0927107	0.92626
cg01063908	-0.00270904	0.000483395	-5.60421	1.00238e-07
cg01065776	-0.000891548	0.000490672	-1.81699	0.071255
cg01066008	-0.00164244	0.00110356	-1.48831	0.13881
cg01067793	0.000522225	0.000228671	2.28373	0.0238198
cg01068369	-0.000398286	0.000476211	-0.836365	0.404307
cg01068768	-0.000404549	0.000156283	-2.58857	0.0106054
cg01070983	0.00105313	0.00100019	1.05293	0.294101
cg01072588	0.000109865	0.000118108	0.930208	0.353789
cg01073668	-0.00669703	0.00157456	-4.25328	3.73103e-05
cg01073946	0.00764701	0.000609097	12.5547	5.00661e-25
cg01074811	-0.000576252	0.000243698	-2.36461	0.0193557
cg01075824	-0.000616527	0.000154772	-3.98345	0.000106502
cg01077341	-1.92263e-05	0.000216771	-0.0886941	0.929446
cg01078984	-0.0005604	0.000360292	-1.5554	0.122
cg01079397.1	-0.000102536	5.488e-05	-1.86837	0.0637004
cg01079397.2	-0.0113124	0.00202071	-5.59822	1.03132e-07
cg01079453	-0.000238617	0.000134622	-1.77249	0.0783843
cg01079466	-0.00499116	0.000740606	-6.73929	3.37164e-10
cg01079539	-6.75158e-06	0.000112189	-0.0601805	0.952094
cg01079563	0.000360447	0.00168376	0.214073	0.830787
cg01079751	0.000155695	0.000361414	0.430795	0.667248
cg01079812	0.00220855	0.000320211	6.89717	1.46357e-10
cg01080993	-0.000602947	0.00063754	-0.945739	0.345833
cg01081765	0.000157616	0.000331606	0.47531	0.635272
cg01085196	0.000454891	0.000581147	0.782747	0.435035
cg01085723	-0.0003028	0.00103692	-0.29202	0.770683
cg01087729	-0.00012931	0.000838436	-0.154227	0.877642
cg01088086	0.00246031	0.00120021	2.04989	0.0421524
cg01088131	0.000193383	0.000100349	1.9271	0.0558965
cg01088303	-0.00057566	0.000483821	-1.18982	0.236035
cg01088385	-0.00282224	0.000432387	-6.52711	1.01949e-09
cg01088404	-0.0124945	0.00149305	-8.36841	4.17668e-14
cg01089213	0.000337119	0.000190813	1.76675	0.0793452
cg01090134	-0.00522448	0.000712015	-7.33759	1.36171e-11
cg01090334	-0.0048967	0.000747281	-6.55268	8.93033e-10
cg01090774	-0.00363461	0.00093321	-3.89474	0.000148769
cg01092932	0.000306591	0.000118612	2.58481	0.0107162
cg01093013	-0.00970309	0.00150395	-6.45174	1.50383e-09
cg01093365	-0.000955461	0.000274178	-3.48482	0.0006493
cg01093482	-0.00201803	0.000349893	-5.76756	4.57972e-08
cg01093750	-5.3485e-05	0.000437177	-0.122342	0.902796
cg01096459	-0.000346641	0.000374126	-0.926537	0.355686
cg01096814	6.74359e-05	0.00094891	0.0710668	0.943441
cg01097137	-0.000336084	7.47116e-05	-4.49842	1.38097e-05
cg01097606	-0.000612824	0.000198913	-3.08086	0.00246451
cg01097631	0.000305964	0.000441681	0.692725	0.489575
cg01099217	0.00392918	0.000699678	5.61569	9.49085e-08
cg01099625	-0.00770942	0.00136541	-5.64623	8.20487e-08
cg01100740	-0.000106815	0.000135283	-0.789573	0.431049
cg01101069	-0.000398366	0.000697533	-0.571108	0.568799
cg01104009	-0.000400553	0.000556922	-0.719227	0.473143
cg01105418	0.00313746	0.000885812	3.5419	0.000532629
cg01107103	-0.000170453	0.000176434	-0.9661	0.335581
cg01107215	-2.23477e-05	7.6085e-05	-0.29372	0.769386
cg01107240	-0.00135457	0.000408143	-3.31885	0.00113961
cg01107534	0.000159139	0.000781701	0.20358	0.838963
cg01110553	-0.000199542	0.000434926	-0.458795	0.647059
cg01112486	-0.000188418	0.000117159	-1.60823	0.109931
cg01112551	0.00777243	0.00126727	6.13319	7.57319e-09
cg01115712	-0.000114989	0.000249044	-0.461723	0.644963
cg01118057	-0.00289142	0.00064631	-4.47373	1.52903e-05
cg01118512	0.000258293	0.00382571	0.067515	0.946263
cg01118731	0.000171198	0.000149749	1.14323	0.254802
cg01119116	0.00383905	0.000871507	4.40507	2.02543e-05
cg01120541	-0.000892779	0.00119692	-0.745899	0.456919
cg01120624	-0.00216562	0.000735166	-2.94575	0.00374705
cg01121770	6.07284e-05	6.02303e-05	1.00827	0.314981
cg01122770	-0.00699259	0.00174092	-4.01661	9.38664e-05
cg01123520	-0.00417405	0.00059097	-7.06305	6.03094e-11
cg01123777	-0.000738517	0.00040544	-1.82152	0.0705609
cg01125381	0.00143428	0.000424824	3.37617	0.000940508
cg01126232	-0.00042961	0.0004671	-0.91974	0.359216
cg01127608	0.00077543	0.000203353	3.81321	0.000201301
cg01127764	-0.000692962	0.00155418	-0.44587	0.656347
cg01128516	-0.00134569	0.00044898	-2.99722	0.00319952
cg01130418	0.0031036	0.00119428	2.59872	0.0103104
cg01130580	4.89261e-05	9.3414e-05	0.523755	0.601238
cg01130719	0.000762438	0.00117461	0.649097	0.517288
cg01131263	0.00010822	7.45152e-05	1.45232	0.148544
cg01131483	-0.00184966	0.00156891	-1.17894	0.240325
cg01132510	0.00011368	0.000151313	0.75129	0.453679
cg01133215	-0.00159677	0.000866521	-1.84274	0.0673817
cg01134518	0.0021684	0.000332201	6.52739	1.01799e-09
cg01135274	0.00184548	0.000303348	6.0837	9.6971e-09
cg01136078	-0.000378972	0.000425307	-0.891056	0.374355
cg01136382	-5.2447e-05	6.06564e-05	-0.864657	0.388636
cg01137610	0.000124025	0.000181584	0.68302	0.495669
cg01137681	-0.00140235	0.000338959	-4.13724	5.89247e-05
cg01140515	0.00212815	0.000969535	2.19502	0.0297307
cg01140958	0.000183752	0.000191121	0.961441	0.337909
cg01141533	0.00617839	0.00108501	5.69432	6.51755e-08
cg01141580	-0.000269371	9.10386e-05	-2.95887	0.00359991
cg01141741	-0.000954527	0.000337187	-2.83086	0.00529283
cg01143372	-0.000538265	0.000256062	-2.10209	0.0372504
cg01143391	-0.00126688	0.000594926	-2.12947	0.0348812
cg01145031	-0.00240544	0.000572947	-4.19837	4.63677e-05
cg01145947	-0.00184616	0.000649793	-2.84115	0.00513362
cg01149078	0.0028209	0.000370416	7.61549	2.94574e-12
cg01150223	0.00141476	0.0014442	0.97961	0.328888
cg01150262	4.33085e-05	7.21458e-05	0.600291	0.549236
cg01150494	-0.000215485	9.49559e-05	-2.26932	0.0247041
cg01151827	0.00419242	0.000893343	4.69295	6.11032e-06
cg01151874	-0.00551626	0.00101505	-5.43449	2.23005e-07
cg01153166	0.00803763	0.000732859	10.9675	7.98935e-21
cg01153660	0.000627679	0.000166925	3.76025	0.000244394
cg01154505	-1.79827e-05	4.74417e-05	-0.379048	0.705199
cg01155258	0.000541694	0.000215226	2.51686	0.0129137
cg01155266	-0.000114173	9.15453e-05	-1.24718	0.214316
cg01156435	0.000861635	0.00049844	1.72866	0.0859691
cg01156745	6.86878e-05	0.000381338	0.180123	0.857304
cg01156877	0.00466779	0.000547756	8.52167	1.72684e-14
cg01156934	-0.00352793	0.000829889	-4.25109	3.76366e-05
cg01158430	-0.000825229	0.000471252	-1.75114	0.0820071
cg01160956	-3.07578e-05	0.00143596	-0.0214196	0.98294
cg01161204	0.00910555	0.00266316	3.41907	0.000813335
cg01161521	0.000218387	0.000126582	1.72526	0.0865819
cg01162115	-0.000475105	0.00123342	-0.385193	0.700651
cg01163805	-2.33466e-05	0.000305922	-0.0763156	0.939272
cg01166318	-0.0035004	0.000476134	-7.3517	1.26057e-11
cg01166712	-0.0026219	0.00124234	-2.11045	0.0365126
cg01167388	-0.00433683	0.000682808	-6.35146	2.51328e-09
cg01167424	0.00447644	0.000683084	6.55327	8.9031e-10
cg01167616	0.000685178	0.000560493	1.22246	0.223491
cg01167862	0.00486491	0.00111391	4.36742	2.36005e-05
cg01167936	-0.000502127	0.000217328	-2.31045	0.0222541
cg01169222	0.0034152	0.000567915	6.01357	1.37381e-08
cg01169651	0.000163166	0.00110782	0.147285	0.883109
cg01169686	-0.000135211	0.000240446	-0.562332	0.574746
cg01171272	4.42309e-05	3.50798e-05	1.26086	0.209355
cg01171336	-0.00950015	0.00121501	-7.81899	9.46313e-13
cg01171786	0.00318153	0.00198801	1.60036	0.111665
cg01173053	5.90092e-06	2.732e-05	0.215993	0.829293
cg01173774	0.000932442	0.000735345	1.26803	0.206791
cg01174929	-0.0027286	0.000900276	-3.03085	0.00288256
cg01178121	0.000385282	9.05324e-05	4.25574	3.69471e-05
cg01178999	5.14268e-05	0.000260108	0.197713	0.843543
cg01179128	-0.00197312	0.000600556	-3.28548	0.00127299
cg01180003	0.00381625	0.00154281	2.47357	0.0145152
cg01180566	-7.90705e-05	8.5357e-05	-0.926351	0.355782
cg01181227	0.000489825	0.000127455	3.84312	0.000180262
cg01183821	-5.90185e-05	9.35248e-05	-0.631047	0.52899
cg01184817	-0.000362736	0.000901164	-0.40252	0.687886
cg01186017	-0.00126283	0.00166443	-0.758716	0.449238
cg01187271	-0.0179809	0.00230876	-7.78814	1.12491e-12
cg01190601	0.00270428	0.000359502	7.52229	4.93543e-12
cg01193554	-0.0127079	0.00114323	-11.1158	3.24124e-21
cg01193706	0.000195646	0.000163059	1.19984	0.23213
cg01193810	-0.000354449	0.000119692	-2.96134	0.00357278
cg01194026	-0.000135485	0.000183088	-0.739996	0.460483
cg01194087	-0.0165067	0.00179359	-9.20315	3.21501e-16
cg01194316	0.000422111	0.000262524	1.60789	0.110005
cg01195112	-0.000487048	0.00022725	-2.14323	0.0337403
cg01196619	-0.000220771	0.000198538	-1.11198	0.267961
cg01197044	-0.00287981	0.000741311	-3.88475	0.000154425
cg01197537	-0.000467536	0.000216306	-2.16145	0.0322796
cg01197840	-0.000604468	0.000240635	-2.51197	0.0130861
cg01198746	-0.000242589	0.000451544	-0.537243	0.591912
cg01199420	-0.00214105	0.000500366	-4.27896	3.36814e-05
cg01200261	0.00231199	0.000752195	3.07366	0.00252101
cg01200904	-2.95223e-05	1.57115e-05	-1.87903	0.0622208
cg01202361	0.000335003	0.00083181	0.40274	0.687725
cg01202508	1.06426e-05	0.000247905	0.0429304	0.965815
cg01203708	0.000284068	0.000323907	0.877004	0.381916
cg01204422	0.000133729	0.000286711	0.466423	0.641603
cg01204508	-0.000469555	0.000618125	-0.759644	0.448684
cg01206394	-0.00165992	0.0027209	-0.610064	0.542761
cg01206957	-0.000251307	8.87927e-05	-2.83026	0.00530216
cg01208948	-0.00425184	0.00115193	-3.69106	0.00031397
cg01209550	0.000904101	0.000677736	1.334	0.184266
cg01209857	-0.000436869	0.000499456	-0.874689	0.38317
cg01211648	-0.00168543	0.000357837	-4.71006	5.68128e-06
cg01212216	0.000910112	0.00072062	1.26296	0.208605
cg01213012	-0.00315409	0.00069327	-4.54958	1.11697e-05
cg01213047	-0.000246849	0.000113632	-2.17235	0.0314324
cg01213247	-0.000640344	0.000261162	-2.45191	0.0153816
cg01214458	-0.0132319	0.00278094	-4.75805	4.6272e-06
cg01220605	-0.00118925	0.00136096	-0.873827	0.383638
cg01220800	-0.00147603	0.000417924	-3.53183	0.000551679
cg01222249	0.000585926	0.000653928	0.89601	0.371712
cg01223055	0.00282193	0.00141079	2.00025	0.0473152
cg01224972	0.00068649	0.000639734	1.07309	0.284991
cg01225942	0.000590721	0.000321882	1.83521	0.0684953
cg01227169	4.51473e-05	0.000108503	0.416092	0.677949
cg01227261	-0.000267031	0.000148403	-1.79936	0.0740122
cg01227361	-0.000127189	0.000127277	-0.999311	0.319286
cg01232138	-0.00196087	0.00260712	-0.752121	0.453181
cg01232381	0.000123112	0.000205235	0.599859	0.549524
cg01232762	0.000727857	0.000353866	2.05687	0.0414661
cg01233692	0.000483549	0.00045834	1.055	0.293155
cg01234044	0.00224936	0.00024906	9.03142	8.84251e-16
cg01234945	-0.000660133	0.000497881	-1.32588	0.186935
cg01235968	0.00243933	0.000472776	5.15959	7.88638e-07
cg01236822	-1.11028e-05	0.000121359	-0.0914878	0.92723
cg01239622	-0.000267132	0.00025822	-1.03451	0.302595
cg01239827	0.00383228	0.000631156	6.07185	1.02863e-08
cg01240843	-0.000303689	0.000752017	-0.403833	0.686922
cg01241756	-0.00960023	0.00173266	-5.54075	1.35403e-07
cg01242319	-0.00828343	0.00340874	-2.43006	0.0163015
cg01243266	-0.000875928	0.000407751	-2.1482	0.0333368
cg01243312	-0.000795723	0.000539208	-1.47572	0.142157
cg01243922	-0.00179821	0.00174674	-1.02947	0.304951
cg01245471	0.00512738	0.000605857	8.46302	2.42269e-14
cg01246498	0.00671493	0.000848623	7.91274	5.58663e-13
cg01246749	-0.000230972	0.000513604	-0.449709	0.653583
cg01248517	0.000659891	0.000738482	0.893577	0.373009
cg01250422	-0.00161291	0.000366955	-4.3954	2.10674e-05
cg01252899	-2.47102e-05	8.51543e-05	-0.290182	0.772086
cg01253807	-0.000572215	0.00104656	-0.546757	0.585374
cg01253880	-5.97507e-05	0.000153099	-0.390275	0.696898
cg01254459	-0.00288735	0.00114807	-2.51496	0.0129804
cg01255766	-0.000434208	0.00040819	-1.06374	0.289192
cg01257828	0.00542899	0.00101198	5.3647	3.08502e-07
cg01258963	-0.000230803	0.000170606	-1.35284	0.178184
cg01260478	-0.00146751	0.000461211	-3.18187	0.0017856
cg01261238	-0.000563236	0.000144044	-3.91016	0.000140425
cg01261613	0.000246501	0.00021821	1.12965	0.260462
cg01262663	0.00796176	0.00193664	4.11113	6.52265e-05
cg01263679	-0.000598614	0.000578958	-1.03395	0.302857
cg01264497	-0.0193663	0.00240552	-8.05075	2.56085e-13
cg01266390	0.000177813	0.00129107	0.137726	0.890646
cg01266508	-0.000798983	0.000474747	-1.68297	0.094504
cg01267062	-0.000467962	0.000210881	-2.21909	0.0280131
cg01267365	4.42127e-05	0.000204529	0.216169	0.829156
cg01268650	-0.00483072	0.000596177	-8.10283	1.90538e-13
cg01268748	-0.00557679	0.000874705	-6.37563	2.22157e-09
cg01268872	-0.00425831	0.0010091	-4.21991	4.25882e-05
cg01270409	-0.00341419	0.000808701	-4.22182	4.22675e-05
cg01272490	0.000613014	0.000533083	1.14994	0.252035
cg01273180	0.000197868	0.000218455	0.905761	0.366544
cg01273460	0.00350133	0.000727124	4.81532	3.61588e-06
cg01273518	-0.0030071	0.000616879	-4.8747	2.79413e-06
cg01275157	0.00225528	0.000602113	3.74561	0.000257777
cg01275810	-0.00169259	0.000753203	-2.24719	0.0261169
cg01277258	-0.00412875	0.00123122	-3.35339	0.00101538
cg01279020	-0.000229107	0.000216568	-1.0579	0.291838
cg01280724	-0.000368036	0.000215053	-1.71137	0.0891219
cg01280744	0.000199338	0.000376856	0.528951	0.597638
cg01284284	-0.00165396	0.000353682	-4.67641	6.55487e-06
cg01286580	-0.00224963	0.00195593	-1.15016	0.251946
cg01290613	-5.18945e-06	5.77142e-05	-0.0899164	0.928476
cg01292679	0.00140775	0.00095195	1.4788	0.141333
cg01292864	-0.00101494	0.000395689	-2.565	0.0113195
cg01293622	-0.00015502	0.000205021	-0.756119	0.450788
cg01293647	0.00360184	0.000429965	8.37707	3.9739e-14
cg01293763	0.00015284	6.7797e-05	2.25438	0.0256503
cg01294450	-0.000866762	0.000362612	-2.39033	0.0181
cg01297276	0.000369792	0.000542759	0.681319	0.496741
cg01298452	0.00382562	0.00157175	2.43398	0.0161327
cg01301023	0.000239252	0.000323145	0.740385	0.460247
cg01301138	0.00201937	0.000312015	6.47202	1.35478e-09
cg01301326	0.00567858	0.000681755	8.32937	5.22603e-14
cg01301379	0.000135542	0.000135155	1.00286	0.317576
cg01302905	-0.00179299	0.000435461	-4.11744	6.36455e-05
cg01307387	0.00433816	0.00103269	4.20086	4.59157e-05
cg01307653	0.0014424	0.00161651	0.892293	0.373694
cg01308925	-0.000508892	0.00044463	-1.14453	0.254264
cg01309159	0.000197597	0.000217208	0.909716	0.364462
cg01309929	-0.000235829	0.000215441	-1.09463	0.275468
cg01311296	8.79432e-05	0.000379696	0.231615	0.817159
cg01312261	-0.00556172	0.000867636	-6.41019	1.86134e-09
cg01313856	-0.000114366	0.000196401	-0.582307	0.561252
cg01314094	0.00875946	0.00219658	3.98777	0.00010477
cg01314601	-0.000219237	0.000318494	-0.688355	0.492314
cg01314755	0.000388824	0.000470084	0.827137	0.4095
cg01315721	0.00689915	0.000661226	10.4339	2.03313e-19
cg01316866	-0.000817629	0.000242732	-3.36844	0.000965329
cg01316934	-0.00121892	0.000328937	-3.70563	0.000297918
cg01317356	0.000186031	0.000393326	0.47297	0.636936
cg01319039	-0.00154742	0.000625241	-2.47492	0.0144631
cg01319431	-0.00177288	0.000344205	-5.15065	8.21141e-07
cg01319626	-0.000542267	0.000935071	-0.57992	0.562856
cg01319629	3.54674e-05	0.000201847	0.175714	0.86076
cg01320719	-0.00479739	0.000649136	-7.39042	1.01973e-11
cg01322554	-0.00217689	0.00114734	-1.89733	0.0597448
cg01324452	8.76426e-05	0.000282656	0.310068	0.756948
cg01324791	0.00218425	0.00078309	2.78928	0.00598261
cg01324959	-2.58156e-05	0.000121149	-0.21309	0.831552
cg01325609	-0.000138699	0.000177651	-0.78074	0.436211
cg01326050	-0.000311707	0.000223023	-1.39765	0.164324
cg01326399	-0.000467016	0.000523112	-0.892765	0.373442
cg01327047	0.00486684	0.000710221	6.85257	1.85442e-10
cg01328691	-0.00103829	0.000653529	-1.58875	0.114266
cg01328716	1.6538e-05	0.000121233	0.136414	0.89168
cg01328839	0.000305987	0.000309904	0.98736	0.325088
cg01329059	0.000231911	0.000553107	0.419287	0.675618
cg01329421	0.000795315	0.000200753	3.96165	0.000115678
cg01329441	4.29813e-05	0.000135937	0.316186	0.75231
cg01329995	-0.00049125	0.000311274	-1.57819	0.116671
cg01330940	-0.00258584	0.00104622	-2.47161	0.0145921
cg01332968	-0.00257868	0.00047672	-5.40921	2.50895e-07
cg01333192	-0.00110912	0.000362525	-3.05944	0.00263618
cg01333334	-0.00145355	0.000438729	-3.31309	0.00116165
cg01334218	-0.00592747	0.00145792	-4.06569	7.77584e-05
cg01334355	-0.00743426	0.0012478	-5.95791	1.80854e-08
cg01334806	0.0113399	0.000787759	14.3951	7.21576e-30
cg01334830	-0.000978322	0.000462955	-2.11321	0.0362718
cg01336022	0.0123874	0.00154897	7.99714	3.46921e-13
cg01336082	-0.01367	0.00134377	-10.1729	9.82755e-19
cg01336859	-0.000143924	7.94084e-05	-1.81245	0.0719576
cg01337054	0.000354621	0.000445988	0.795135	0.427817
cg01337143	-0.00219021	0.000495785	-4.41765	1.92415e-05
cg01337511	-2.34107e-05	9.29996e-05	-0.251729	0.801602
cg01339203	-0.000612074	0.000304447	-2.01045	0.046213
cg01340046	0.00191082	0.00126936	1.50535	0.134381
cg01340118	-0.00102542	0.000202051	-5.07508	1.15325e-06
cg01340195	-0.000446472	0.000173602	-2.57182	0.0111085
cg01341452	0.000360467	0.000936648	0.384848	0.700906
cg01341696	-0.000109201	0.000691041	-0.158023	0.874655
cg01342051	0.00355077	0.000425222	8.3504	4.63174e-14
cg01342157	-0.0326513	0.00375749	-8.68966	6.52096e-15
cg01342627	0.00936036	0.000878297	10.6574	5.25148e-20
cg01343642	-0.000213079	0.000311686	-0.683635	0.495282
cg01343704	-0.000288752	0.000146668	-1.96875	0.0508626
cg01344546	-0.00873266	0.00107523	-8.12167	1.71181e-13
cg01346827	-0.00013268	0.00019038	-0.696922	0.486952
cg01347849	0.00067319	0.000983898	0.684207	0.494922
cg01349535	-0.00231004	0.000459071	-5.032	1.39765e-06
cg01351315	-0.00889348	0.00254183	-3.49885	0.000618592
cg01351663	0.0101791	0.00108398	9.39046	1.06074e-16
cg01351677	-0.000208637	0.000261605	-0.797528	0.426431
cg01352789	0.00833168	0.000869937	9.57733	3.49123e-17
cg01353533	-0.00635647	0.000984227	-6.45834	1.45364e-09
cg01356224	1.25443e-05	8.70566e-05	0.144094	0.885624
cg01356694	-0.00165675	0.00121164	-1.36736	0.173599
cg01357874	-0.000257627	0.000181244	-1.42144	0.157307
cg01358290	0.00124523	0.000774265	1.60827	0.109922
cg01358620	-0.000349864	0.000266307	-1.31376	0.190973
cg01359274	-0.000122187	0.000282988	-0.431776	0.666537
cg01359371	-0.00034033	0.000282563	-1.20444	0.230356
cg01359455	-0.0214653	0.00328271	-6.53891	9.59083e-10
cg01360156	0.00145256	0.000869896	1.66981	0.0970854
cg01360767	-0.000533894	0.000312035	-1.71101	0.0891891
cg01361021	0.00120333	0.000311748	3.85996	0.00016935
cg01361776	-5.84685e-05	0.00073049	-0.0800401	0.936314
cg01362022	1.4863e-05	2.31735e-05	0.641379	0.522275
cg01365416	-0.0037307	0.00215348	-1.73241	0.0852979
cg01365700	0.000788112	0.000759859	1.03718	0.301354
cg01366864	-0.0011043	0.000589147	-1.87441	0.0628585
cg01368226	-0.000382382	0.000190134	-2.01112	0.0461411
cg01369215	0.0004609	0.000674487	0.683335	0.495471
cg01369393	0.000936727	0.000352817	2.65499	0.00880524
cg01369969	0.000599987	0.000560241	1.07094	0.28595
cg01370449	-0.00508316	0.00231522	-2.19554	0.029693
cg01370575	-0.000200131	0.000143373	-1.39587	0.164858
cg01371095	0.00534961	0.000754552	7.08978	5.22312e-11
cg01373206	-0.000597873	0.00111501	-0.536202	0.592629
cg01374277	0.000280591	0.000291115	0.96385	0.336704
cg01374343	0.000331634	0.000177513	1.86822	0.0637213
cg01374344	-0.000157893	0.000596403	-0.264742	0.791579
cg01374899	1.16669e-05	0.000231647	0.0503649	0.9599
cg01376725	-0.00032149	0.000305176	-1.05346	0.29386
cg01378367	-0.000406024	0.000210728	-1.92677	0.0559375
cg01378910	-0.000341962	0.000168493	-2.02953	0.044209
cg01379609	0.000442448	0.000261866	1.6896	0.0932247
cg01380208	0.00304629	0.00174236	1.74837	0.0824882
cg01381410	0.00325636	0.00117373	2.77438	0.00624904
cg01382164	-0.00027305	0.000223853	-1.21977	0.224504
cg01383681	-0.000235604	0.000106802	-2.20599	0.028937
cg01385056	-4.61158e-05	9.68166e-05	-0.476321	0.634553
cg01385439	-0.00357089	0.000462986	-7.71276	1.71444e-12
cg01385512	0.00217963	0.000980324	2.22338	0.0277158
cg01387835	8.78473e-05	8.51233e-05	1.032	0.303766
cg01387937	-0.00126116	0.000405581	-3.10952	0.00225088
cg01391058	-0.00888427	0.000933733	-9.51479	5.06697e-17
cg01391858	-0.000941027	0.000241735	-3.8928	0.000149853
cg01392682	0.00021034	0.000190586	1.10365	0.271549
cg01392943	-0.00392713	0.000517508	-7.58854	3.42088e-12
cg01393027	0.0120723	0.00185528	6.50703	1.13098e-09
cg01393477	-0.00995274	0.00144693	-6.87852	1.61597e-10
cg01393721	0.000852686	0.000650417	1.31098	0.191908
cg01393939	0.00028369	0.000146422	1.93747	0.0546046
cg01394860	0.00385687	0.000826422	4.66695	6.82312e-06
cg01397139	0.00133366	0.000326461	4.08522	7.21136e-05
cg01397373	-0.0016575	0.00043249	-3.83246	0.000187508
cg01398149	-0.000662793	0.00112607	-0.588591	0.557039
cg01398352	-0.00891842	0.00171437	-5.20217	6.50254e-07
cg01399119	-0.0112179	0.00145175	-7.72718	1.58182e-12
cg01399875	-0.000646112	0.0002821	-2.29036	0.0234228
cg01403539	-0.00913183	0.000979779	-9.3203	1.60797e-16
cg01403803	0.00226926	0.00112592	2.01548	0.0456771
cg01403858	0.000121251	0.000274652	0.441471	0.659521
cg01405801	-0.000717927	0.000206247	-3.48091	0.000658132
cg01406602	-0.000321702	0.000215373	-1.49369	0.137399
cg01408700	0.00300882	0.000684226	4.39741	2.08956e-05
cg01409850	-0.000401876	0.000352964	-1.13857	0.256733
cg01409964	0.0054935	0.00129768	4.23333	4.03851e-05
cg01410982	-0.00121532	0.000244389	-4.97288	1.81628e-06
cg01412053	-8.43113e-05	9.07639e-05	-0.928908	0.354459
cg01413040	0.00230066	0.00200929	1.14501	0.254065
cg01414173	-0.000310164	0.000183263	-1.69245	0.0926788
cg01416702	-0.00044976	0.000188525	-2.38568	0.0183214
cg01416924	0.000712618	0.00121991	0.584156	0.560011
cg01418317	0.00428857	0.00077684	5.52052	1.48963e-07
cg01418441	-0.000146517	0.000133477	-1.09769	0.274134
cg01422094	4.60839e-05	0.000261968	0.175914	0.860603
cg01423660	7.11335e-05	0.000658769	0.10798	0.914159
cg01423828	0.00319365	0.00178443	1.78972	0.0755569
cg01427367	0.000915527	0.000263756	3.47111	0.000680704
cg01427666	8.67727e-05	0.000280089	0.309804	0.757148
cg01427985	-0.000955465	0.000544624	-1.75436	0.0814532
cg01428630	-0.00185898	0.000408052	-4.55574	1.08864e-05
cg01428642	0.00083868	0.000985123	0.851346	0.395962
cg01429475	-0.000660842	0.00027902	-2.36844	0.0191639
cg01429507	-0.00314834	0.000550764	-5.71631	5.8638e-08
cg01429989.1	0.000347026	0.000201557	1.72173	0.0872222
cg01429989.2	0.00486533	0.00169817	2.86505	0.00478093
cg01431336	-3.24963e-05	0.00030718	-0.105789	0.915894
cg01432400	-0.00238748	0.0013127	-1.81875	0.0709854
cg01432620	0.00128143	0.00018102	7.07897	5.53601e-11
cg01432812	-0.000599112	0.000330239	-1.81418	0.0716896
cg01432993	-0.00413444	0.000974766	-4.24146	3.91033e-05
cg01434367	0.00350506	0.00104515	3.35366	0.00101448
cg01434508	0.00103987	0.000388058	2.67967	0.00821011
cg01434924	0.00313231	0.00137127	2.28424	0.0237892
cg01438021	-0.000455245	0.000234131	-1.9444	0.0537561
cg01440864	0.00134619	0.000587555	2.29117	0.023375
cg01441091	0.000582008	0.000527176	1.10401	0.271392
cg01441716	-0.000863629	0.000334464	-2.58213	0.0107963
cg01443426	0.00128893	0.000908369	1.41895	0.158032
cg01444045	0.0063095	0.000834119	7.56427	3.91308e-12
cg01444080	0.000252522	0.000144345	1.74943	0.0823031
cg01444413	0.00180761	0.00116234	1.55515	0.12206
cg01445252	-0.0126438	0.00147225	-8.58802	1.17626e-14
cg01447515	0.00135635	0.000530346	2.55748	0.0115561
cg01449601	1.16513e-05	0.000307159	0.0379324	0.969793
cg01450059	-0.0132749	0.00163409	-8.1237	1.69223e-13
cg01450764	-0.00396199	0.00117788	-3.36365	0.000981005
cg01450839	-0.000894151	0.000406963	-2.19713	0.0295766
cg01451179	0.000410352	0.000269227	1.52419	0.12961
cg01452506	-0.000377981	8.43341e-05	-4.48195	1.47813e-05
cg01452820	-0.00212795	0.000357372	-5.95446	1.83952e-08
cg01454704	-0.000430035	0.000164863	-2.60844	0.010035
cg01455644	1.76478e-05	0.000115895	0.152274	0.879179
cg01455867	0.000483116	0.000676748	0.713878	0.476434
cg01456511	0.00376723	0.00126764	2.97185	0.00345943
cg01456628	-0.00680271	0.004783	-1.42227	0.157067
cg01456885	-0.00859863	0.00129074	-6.66178	5.06135e-10
cg01458681	-0.000176589	0.000125633	-1.40559	0.161957
cg01459308	-0.00337971	0.000889219	-3.80076	0.00021073
cg01459514	8.90423e-06	2.0498e-05	0.434395	0.664638
cg01460217	-0.00103029	0.000477378	-2.15823	0.0325337
cg01460788	-0.000394989	0.000164282	-2.40434	0.0174467
cg01460805	8.15724e-05	3.76751e-05	2.16515	0.0319894
cg01460860	-0.00102173	0.00119016	-0.858486	0.392022
cg01461078	0.000555536	0.00173313	0.32054	0.749015
cg01462040	0.00145653	0.000993088	1.46667	0.144601
cg01462418	-0.0154965	0.00494699	-3.1325	0.00209215
cg01463338	-2.69672e-05	0.000419109	-0.064344	0.948784
cg01463565	0.00248298	0.00067393	3.68433	0.000321656
cg01464821	-0.00172441	0.000433984	-3.97343	0.00011063
cg01465824	3.57909e-05	0.000194108	0.184387	0.853964
cg01466224	-0.000122606	0.000286065	-0.428597	0.668844
cg01466662	0.00978738	0.00121976	8.02402	2.97965e-13
cg01468418	0.000158845	0.000265155	0.599062	0.550053
cg01468874	4.7534e-05	5.76165e-05	0.825007	0.410705
cg01471217	-0.000131508	5.98746e-05	-2.19639	0.0296306
cg01472737	0.00966417	0.00134195	7.20156	2.85545e-11
cg01473155	0.00117911	0.001099	1.07289	0.285079
cg01475095	2.07071e-06	0.000159345	0.0129951	0.989649
cg01475649	-0.00302563	0.00138672	-2.18186	0.0307088
cg01475857	-0.000480096	0.000128314	-3.74156	0.000261591
cg01476234	-0.000989454	0.000325246	-3.04217	0.00278255
cg01476332	0.00431868	0.00106056	4.07207	7.58702e-05
cg01476696	-0.0041655	0.000899626	-4.63026	7.96675e-06
cg01483295	0.000324372	0.000205117	1.5814	0.115936
cg01485596	-0.00149493	0.000639398	-2.33803	0.020734
cg01485645.1	-0.00228402	0.00100816	-2.26554	0.0249405
cg01485645.2	-0.00130781	0.00031009	-4.21754	4.29902e-05
cg01486146	0.00527283	0.000534233	9.86991	6.07299e-18
cg01487011	-5.30548e-05	0.00111534	-0.0475681	0.962125
cg01487930	1.94971e-05	6.30868e-05	0.309052	0.757719
cg01488040	0.00023289	0.000178209	1.30684	0.193309
cg01489832	-0.0030237	0.000650349	-4.64935	7.35026e-06
cg01490044	6.87825e-05	0.000717099	0.0959178	0.923716
cg01490165	-0.000160052	0.000438603	-0.364913	0.715701
cg01490570	-0.000551177	0.000341165	-1.61557	0.108331
cg01493609	-0.00427878	0.00193155	-2.2152	0.0282844
cg01494053	-0.00449977	0.00121234	-3.71164	0.000291524
cg01494784	-0.000150761	0.000146195	-1.03123	0.304127
cg01495148	-0.000766361	0.000156287	-4.90354	2.46353e-06
cg01495882	7.54382e-05	0.000860718	0.0876457	0.930278
cg01498131	-0.000526738	0.000377075	-1.39691	0.164547
cg01499097	0.0010311	0.000963468	1.07019	0.286286
cg01500797	0.00618924	0.000758257	8.16246	1.35711e-13
cg01501200	-0.00107062	0.000238929	-4.48092	1.4844e-05
cg01502055	-0.0051589	0.0025376	-2.03298	0.0438539
cg01503390	8.07894e-05	0.000161333	0.500763	0.617287
cg01505662	-0.00147212	0.000292964	-5.02492	1.44234e-06
cg01507502	-0.00236566	0.000663733	-3.56418	0.0004927
cg01509444	0.000513394	0.000521189	0.985043	0.326221
cg01509675	-0.00943954	0.00114186	-8.26681	7.47906e-14
cg01510597	-0.00140237	0.000552675	-2.53742	0.0122097
cg01510883	-6.29147e-05	5.95888e-05	-1.05581	0.292785
cg01510925	0.00148835	0.000654625	2.27359	0.0244388
cg01511450	-0.00330835	0.00143122	-2.31156	0.0221911
cg01511856	-0.00774557	0.00100585	-7.70053	1.83544e-12
cg01512145	-0.00206804	0.00159251	-1.2986	0.196115
cg01512389	-0.000685014	0.000433246	-1.58112	0.115999
cg01513560	0.000124681	0.000121192	1.02879	0.305269
cg01514664	-0.00168056	0.000664452	-2.52924	0.0124855
cg01515407	-0.000302529	0.000839556	-0.360344	0.719107
cg01517654	-0.000264151	8.61739e-05	-3.06533	0.00258789
cg01518594	0.00125053	0.00024541	5.09568	1.0516e-06
cg01519760	-0.00101372	0.000277613	-3.65157	0.000361679
cg01520983	7.42691e-05	8.80608e-05	0.843384	0.400384
cg01521169	0.00104271	0.000171751	6.07103	1.03283e-08
cg01522553	-0.00131437	0.000635845	-2.06712	0.0404763
cg01522923	-0.00295036	0.000508458	-5.80257	3.86536e-08
cg01523865	0.0127428	0.00113521	11.225	1.66653e-21
cg01524299	-0.00102497	0.000414634	-2.472	0.0145767
cg01524627	-0.00559886	0.0011615	-4.82038	3.53753e-06
cg01524853	0.00186357	0.000345542	5.39318	2.70317e-07
cg01526253	-0.000901905	0.000989789	-0.91121	0.363677
cg01526265	4.54769e-05	0.000135886	0.33467	0.738351
cg01526505	0.0006181	0.00117379	0.526583	0.599277
cg01527913	-0.000103606	0.000114924	-0.901512	0.368791
cg01528388	-0.00911617	0.0012173	-7.48885	5.93557e-12
cg01528792	-0.000891529	0.00020079	-4.44011	1.75534e-05
cg01528970	-0.00047943	0.000315249	-1.5208	0.130459
cg01530089	0.00559402	0.000625309	8.946	1.4599e-15
cg01530159	-0.00331185	0.00082382	-4.02011	9.26209e-05
cg01531512	-0.000386099	0.000302787	-1.27515	0.204268
cg01531932	0.000210037	0.000628362	0.33426	0.738659
cg01533729	0.000189136	0.000170993	1.1061	0.270488
cg01534197	-0.0013769	0.000368567	-3.73581	0.000267109
cg01534862	0.00573433	0.00127099	4.5117	1.30719e-05
cg01534906	-0.000115191	0.000668813	-0.172232	0.863492
cg01535043	-0.00546228	0.000927458	-5.88952	2.53019e-08
cg01537268	-0.000258365	0.00014493	-1.78269	0.0767005
cg01537460	-0.000437114	0.00125405	-0.348563	0.727916
cg01537733	0.00399506	0.00588929	0.678361	0.498609
cg01537787	-2.95264e-05	0.00010593	-0.278735	0.78084
cg01538522	0.000656682	0.000715862	0.91733	0.360472
cg01539117	-0.00101242	0.000221751	-4.56558	1.04489e-05
cg01539965	6.57019e-05	0.000102833	0.638918	0.523871
cg01546209	0.00067525	0.000443251	1.5234	0.129807
cg01546670	-0.000322075	9.97314e-05	-3.22943	0.00153023
cg01548368	0.000536626	0.000230313	2.32998	0.0211677
cg01550545	-0.000250951	0.000193594	-1.29628	0.196912
cg01552040	-0.00307854	0.00141371	-2.17764	0.0310278
cg01553057	-0.000656154	0.000264713	-2.47874	0.0143151
cg01553138	-0.00026172	0.000688317	-0.380232	0.704322
cg01553943	-0.00342092	0.000399229	-8.5688	1.31475e-14
cg01554470	-0.000960597	0.000260705	-3.68461	0.000321336
cg01556209	-0.00633524	0.00142801	-4.4364	1.78217e-05
cg01556289	-0.00405457	0.000581638	-6.97096	9.87765e-11
cg01556456	5.86246e-05	0.000163585	0.358375	0.720577
cg01558300	-1.7219e-05	7.72645e-05	-0.222858	0.823956
cg01560036	-0.000363584	0.000497483	-0.730848	0.466035
cg01560325	0.00147974	0.000851	1.73882	0.0841597
cg01562774	0.00518131	0.000513229	10.0955	1.56618e-18
cg01565849	-0.0032248	0.00054675	-5.89813	2.42582e-08
cg01566077	-0.00093293	0.000225174	-4.14316	5.75792e-05
cg01567039	-0.000305512	0.000363445	-0.840601	0.401937
cg01567668	0.000171208	0.000100763	1.69912	0.0914113
cg01571001	-0.001042	0.00152689	-0.68243	0.496041
cg01571965	-0.00190966	0.000459751	-4.15369	5.52581e-05
cg01572513	0.00473198	0.00135015	3.50479	0.000605998
cg01572724	0.00196832	0.000853967	2.30491	0.0225712
cg01573140	-0.000835865	0.00021574	-3.87441	0.000160488
cg01574836	-0.00159309	0.00181729	-0.876634	0.382116
cg01576619	-0.00802483	0.00106229	-7.5543	4.13506e-12
cg01577249	-0.00372679	0.000646345	-5.76595	4.6155e-08
cg01578720	0.0146372	0.00144294	10.144	1.16951e-18
cg01579023	0.000127218	9.53983e-05	1.33355	0.184415
cg01579422	0.00167603	0.00107217	1.56321	0.120154
cg01580126	-0.000285902	0.00022514	-1.26989	0.206131
cg01580681	0.0122029	0.000926567	13.17	1.18307e-26
cg01581739	0.000195979	0.000362577	0.540518	0.589658
cg01582325	-0.000931956	0.000605426	-1.53934	0.125872
cg01583223	0.00359386	0.00114106	3.14958	0.00198098
cg01584043	-0.000657191	0.000233045	-2.82002	0.00546523
cg01584181	-0.00120726	0.000276403	-4.36775	2.35687e-05
cg01585174	0.000144418	0.000374117	0.386024	0.700037
cg01586768	0.000190501	0.000134829	1.41291	0.159795
cg01586860	0.000252027	0.000340288	0.740627	0.460101
cg01587716	-0.00136781	0.000656487	-2.08353	0.038934
cg01587718	-0.000712861	0.00029008	-2.45747	0.015155
cg01588659	-0.000430457	0.000266123	-1.61751	0.107911
cg01589578	0.000331338	0.000861701	0.384516	0.701151
cg01589831	-0.000283203	0.000229784	-1.23248	0.219738
cg01589846	0.00328456	0.0015813	2.07713	0.0395299
cg01591012	-0.00164929	0.00105817	-1.55862	0.121237
cg01591148	0.000341365	0.000630776	0.541182	0.589201
cg01591898	-0.00069543	0.000364365	-1.90861	0.0582621
cg01592346	-6.50175e-05	0.00095694	-0.0679431	0.945923
cg01592869	0.00252479	0.000360881	6.99619	8.63154e-11
cg01593388	-0.00541836	0.0011111	-4.87658	2.77133e-06
cg01593408	-0.0145067	0.00274436	-5.28601	4.43401e-07
cg01593645	0.00305343	0.00106757	2.86017	0.00485108
cg01594275	-0.000835888	0.000315538	-2.64909	0.00895337
cg01594757	-0.000513959	0.000507107	-1.01351	0.312481
cg01594821	0.00627849	0.000881894	7.11933	4.45446e-11
cg01595678	-0.00022744	0.000456327	-0.498415	0.618936
cg01597530	0.000445337	0.000365815	1.21738	0.22541
cg01597940	-0.00170298	0.000354793	-4.79991	3.8646e-06
cg01599380	1.22946e-05	7.27209e-05	0.169066	0.865977
cg01599574	-0.0134644	0.00236508	-5.69299	6.559e-08
cg01599973	-0.000929761	0.000685971	-1.35539	0.177371
cg01600529	-0.000129731	0.000258752	-0.501372	0.61686
cg01602213	-0.001013	0.000211884	-4.78092	4.19423e-06
cg01603001	0.00136528	0.000886268	1.54049	0.125591
cg01606770	8.89227e-05	7.62725e-05	1.16585	0.245561
cg01607361	-0.000742369	0.000223235	-3.32551	0.00111462
cg01608205	0.000207767	0.000108319	1.91811	0.0570362
cg01608469	-0.00293825	0.000895177	-3.28231	0.00128637
cg01608986	0.00530074	0.00047024	11.2724	1.24882e-21
cg01609034	0.00242105	0.00139525	1.73521	0.0847996
cg01611369	-0.00378249	0.00067341	-5.61692	9.4356e-08
cg01611544	-6.06413e-05	0.000118314	-0.512545	0.609039
cg01611780	0.00120997	0.00137334	0.881043	0.379733
cg01612769	-0.00065418	0.00018429	-3.54972	0.000518276
cg01614615	-0.000345983	6.9232e-05	-4.99743	1.62941e-06
cg01614688	0.00455162	0.000946605	4.80836	3.72615e-06
cg01615615	0.00223693	0.0013101	1.70744	0.0898505
cg01618051	-0.000204906	0.000823118	-0.248939	0.803756
cg01619693	0.00564642	0.00109754	5.1446	8.43886e-07
cg01619705	-7.36855e-05	0.0010812	-0.0681514	0.945758
cg01620164	0.00193757	0.00039078	4.95822	1.93766e-06
cg01620430	2.48109e-05	0.000535144	0.046363	0.963084
cg01621100	0.0015209	0.00072865	2.08728	0.0385884
cg01621537	-0.00143765	0.000343707	-4.18276	4.93051e-05
cg01621700	0.000197045	0.000119116	1.65423	0.100214
cg01622303	0.000597914	0.000643614	0.928994	0.354415
cg01622394	0.00040331	0.000162075	2.48842	0.0139472
cg01626791	-0.000153204	0.000110032	-1.39235	0.165919
cg01630982	0.000763687	0.000229408	3.32895	0.0011019
cg01631295	-0.000788887	0.000856876	-0.920654	0.358739
cg01631669	-0.000113598	0.000173636	-0.654233	0.513984
cg01632700	-0.000264822	0.000100624	-2.63179	0.00940012
cg01633443	0.00487743	0.000816217	5.97565	1.65702e-08
cg01633657	-0.00349573	0.000794437	-4.40025	2.06551e-05
cg01633774	-0.000561997	0.000247247	-2.27301	0.0244746
cg01634038	0.00923676	0.000753783	12.2539	3.1352e-24
cg01634795	0.000533323	0.000375496	1.42032	0.157632
cg01634979	-0.00260193	0.00114717	-2.26814	0.0247776
cg01635585	-0.000410773	0.000286224	-1.43515	0.153369
cg01635604	-0.00150398	0.000773903	-1.94337	0.0538822
cg01636866	0.0020007	0.0010123	1.97639	0.0499821
cg01637282	0.000197102	9.25557e-05	2.12955	0.0348744
cg01637769	-0.00140339	0.000296296	-4.73646	5.07572e-06
cg01638826	-0.0319829	0.00316093	-10.1182	1.36614e-18
cg01639959	0.000672973	0.000258412	2.60426	0.0101525
cg01640606	0.00773039	0.00188998	4.09021	7.07353e-05
cg01641343	-0.00146079	0.00048855	-2.99004	0.00327113
cg01642835	-0.0150012	0.00452113	-3.31803	0.00114274
cg01643535	-0.0103444	0.00107768	-9.59883	3.07128e-17
cg01644832	0.00103538	0.000893934	1.15823	0.248647
cg01644941	-0.000380449	0.000525754	-0.723624	0.470446
cg01644993	0.00264047	0.000641556	4.11572	6.40737e-05
cg01645746	-0.00263945	0.000668971	-3.94553	0.000122941
cg01646475	-0.00247066	0.000926437	-2.66684	0.00851485
cg01648756	0.000427582	0.000244676	1.74754	0.0826316
cg01648898	-0.000177861	0.00015818	-1.12442	0.262668
cg01650941	-0.00239545	0.00105448	-2.27168	0.0245573
cg01651170	0.000356125	0.000196659	1.81087	0.0722023
cg01651980	0.000486511	0.000299119	1.62648	0.105989
cg01653419	0.000111612	9.93707e-05	1.12319	0.263188
cg01655437	-0.000301291	0.000206913	-1.45612	0.147492
cg01655447	-0.00403322	0.000753283	-5.35419	3.23877e-07
cg01656505	0.000474824	0.000764706	0.620924	0.535611
cg01656588	-0.000165047	0.000129498	-1.27452	0.20449
cg01657263	0.0034411	0.00183462	1.87565	0.062687
cg01657423	-0.00205826	0.000471112	-4.36895	2.34543e-05
cg01658453	0.00646494	0.000627288	10.3062	4.39869e-19
cg01658750	7.41798e-05	5.96949e-05	1.24265	0.215976
cg01658829	0.000407929	0.000343656	1.18703	0.237132
cg01659472	-0.000780726	0.000204338	-3.82076	0.000195784
cg01662148	-0.00667475	0.000929086	-7.18421	3.13687e-11
cg01663261	0.00236235	0.000419945	5.62539	9.06272e-08
cg01663388	9.28465e-05	0.000381139	0.243603	0.807878
cg01664258	0.00102107	0.000809196	1.26183	0.209008
cg01664666	0.00617178	0.000759716	8.1238	1.69123e-13
cg01665819	-0.000921864	0.00115307	-0.799486	0.425298
cg01667686	-0.0002978	9.81453e-05	-3.03427	0.00285197
cg01668262	-0.000349281	0.000267148	-1.30744	0.193103
cg01668476	-0.00223321	0.000622983	-3.5847	0.000458421
cg01668584	0.00377111	0.000677836	5.56345	1.21624e-07
cg01668879	-5.70279e-05	7.0091e-05	-0.813626	0.417175
cg01669013	-0.00166466	0.000446392	-3.72914	0.000273648
cg01670345	0.00183441	0.000780154	2.35135	0.020033
cg01670514	0.000214792	0.000370358	0.579957	0.562831
cg01670963	0.00134717	0.000634667	2.12264	0.03546
cg01671869	-0.00132547	0.000312019	-4.24805	3.80947e-05
cg01671966	-0.000156903	0.000116834	-1.34296	0.181356
cg01673863	-0.000266821	0.000220392	-1.21066	0.227968
cg01674452	-0.00157459	0.000317766	-4.95518	1.96377e-06
cg01674533	-0.000359562	0.000332578	-1.08114	0.281407
cg01675333	-0.00919699	0.00133904	-6.86835	1.70556e-10
cg01675972	-0.000693246	0.000173028	-4.00655	9.75434e-05
cg01676132	-0.00010389	0.000133359	-0.779025	0.437217
cg01676370	-0.00108568	0.000301321	-3.60305	0.00042969
cg01676484	-0.00158297	0.000355896	-4.44783	1.70067e-05
cg01678137	0.000397479	0.000913444	0.435144	0.664096
cg01678549	-0.000211707	0.000172186	-1.22952	0.220841
cg01682788	0.00778589	0.000748988	10.3952	2.5687e-19
cg01683044	0.000580806	0.000125908	4.61293	8.56945e-06
cg01683319	-5.06321e-05	0.000582058	-0.0869881	0.930799
cg01683971	-0.000421883	0.000383817	-1.09918	0.273488
cg01685160	5.42846e-05	4.19756e-05	1.29324	0.197956
cg01685922	0.00462541	0.000614739	7.52418	4.88429e-12
cg01686068	0.00427707	0.000818559	5.22512	5.8576e-07
cg01686348	0.0051815	0.000360825	14.3602	8.9e-30
cg01686771	-0.00118422	0.000335098	-3.53395	0.000547605
cg01687105	-0.010623	0.00149138	-7.12291	4.36909e-11
cg01689298	-0.010539	0.00149262	-7.06071	6.10712e-11
cg01689437	-0.000409982	0.000282964	-1.44889	0.149499
cg01689963	-0.0019421	0.000565799	-3.4325	0.000776971
cg01690057	-0.00143164	0.00029044	-4.92922	2.20126e-06
cg01691639	0.000248522	0.000131061	1.89623	0.0598917
cg01691705	9.59128e-05	0.000777087	0.123426	0.901938
cg01692291	0.000415377	0.00103057	0.403053	0.687495
cg01693108	-0.000152844	6.60561e-05	-2.31384	0.0220621
cg01694828	-0.00108197	0.00022638	-4.77946	4.22072e-06
cg01695075	0.000879445	0.00025718	3.41957	0.000811964
cg01695906	-0.000158784	0.000238409	-0.666014	0.506446
cg01696865	0.00205686	0.0014087	1.46011	0.146393
cg01697072	0.000299149	0.000118962	2.51467	0.0129908
cg01698272	-0.000105196	0.000237915	-0.442156	0.659026
cg01698540	1.29996e-05	0.000266237	0.0488272	0.961123
cg01698674	-0.00337366	0.00107044	-3.15166	0.00196784
cg01700670	0.00176001	0.000261498	6.73051	3.53076e-10
cg01700800	0.000402695	0.000239357	1.6824	0.0946136
cg01701526	-0.00347968	0.000772841	-4.50245	1.35819e-05
cg01701664	-0.000929267	0.000412771	-2.25129	0.0258502
cg01702252	-0.000518041	0.0008828	-0.586816	0.558227
cg01702758	0.000384977	0.000508954	0.756409	0.450614
cg01703108	-0.000674238	0.000207236	-3.25348	0.00141443
cg01705052	0.00202201	0.000357136	5.66173	7.61913e-08
cg01705898	-0.00285409	0.00123019	-2.32004	0.0217151
cg01710150	-0.000886146	0.00214275	-0.413556	0.679802
cg01711379	-2.82038e-05	0.000541299	-0.0521039	0.958517
cg01712711	-0.00188939	0.00259067	-0.729304	0.466976
cg01712731	0.000326843	0.000606902	0.538543	0.591017
cg01712842	0.00144992	0.000584278	2.48155	0.0142073
cg01712875	-1.78124e-05	4.13226e-05	-0.431057	0.667059
cg01713546	0.00387648	0.000910236	4.25877	3.65051e-05
cg01715384	-0.000959076	0.000494926	-1.93782	0.0545624
cg01716627	-0.0025067	0.000549559	-4.5613	1.06371e-05
cg01717089	0.000211464	0.000291707	0.724921	0.469653
cg01717800	0.0002004	0.000105463	1.90019	0.059366
cg01718371	0.000242464	0.000638813	0.379554	0.704825
cg01719435	0.00120787	0.000187846	6.43011	1.68058e-09
cg01720337	-0.000984237	0.00144819	-0.679631	0.497807
cg01724721	0.000719056	0.0010332	0.695952	0.487558
cg01725297	-3.05192e-05	0.000200366	-0.152317	0.879146
cg01726701	4.19603e-05	0.000263001	0.159544	0.873459
cg01726872	0.000105914	0.000217979	0.485894	0.627766
cg01726897	-0.00907235	0.00120233	-7.54565	4.33762e-12
cg01727347	-0.000640136	0.00030508	-2.09826	0.0375928
cg01728384	0.000814537	0.000300399	2.71152	0.00749597
cg01730798	0.00156234	0.000198277	7.87954	6.73462e-13
cg01732872	2.54934e-05	0.00113231	0.0225144	0.982068
cg01733991	-0.00440519	0.000583609	-7.54818	4.27734e-12
cg01734369	-0.000134649	0.00137969	-0.0975935	0.922388
cg01736336	0.000565046	0.000820559	0.688612	0.492153
cg01739251	0.000727917	0.000216018	3.3697	0.000961228
cg01740040	0.00268844	0.000859983	3.12615	0.00213497
cg01740606	-0.00205875	0.000657487	-3.13124	0.00210063
cg01740828	-0.000368792	0.000227804	-1.6189	0.107612
cg01741060	0.000491683	0.00092677	0.530534	0.596543
cg01741653	0.00359702	0.00119788	3.00281	0.00314466
cg01742871	0.000230823	0.000185406	1.24496	0.215127
cg01742897	0.000166338	9.89945e-05	1.68027	0.0950285
cg01743031	0.000563857	0.00115168	0.489597	0.625149
cg01743293	-0.00012878	0.000774109	-0.166359	0.868103
cg01743578	-0.000187645	0.000256376	-0.731914	0.465386
cg01744051	0.000504855	0.0002589	1.95	0.0530787
cg01745451	0.000156618	0.000243325	0.643658	0.5208
cg01745621	-6.06533e-05	0.00104671	-0.0579468	0.95387
cg01745990	-0.00149351	0.000301154	-4.95929	1.92856e-06
cg01749491	0.0106988	0.000756149	14.1491	3.16618e-29
cg01749784	0.00118679	0.00132019	0.898958	0.370145
cg01751178	-0.000705498	0.000336385	-2.09729	0.0376798
cg01751209	-0.00845556	0.0024609	-3.43597	0.000767834
cg01751715	-0.00277863	0.00142028	-1.95639	0.0523141
cg01751985	-6.91896e-05	5.69596e-05	-1.21471	0.226423
cg01752200	1.44652e-05	0.000466867	0.0309835	0.975325
cg01752792	0.00605223	0.00149578	4.04619	8.38157e-05
cg01753263	0.000671419	0.00112981	0.594277	0.553241
cg01753854	0.00621999	0.000721607	8.61963	9.7933e-15
cg01754290	-0.00147421	0.000492537	-2.99309	0.00324049
cg01755266	-0.000321067	0.000327794	-0.97948	0.328952
cg01755956	0.000341531	0.000414747	0.823468	0.411576
cg01756262	0.00375479	0.000630987	5.95066	1.87425e-08
cg01757168	-0.00170199	0.00372471	-0.456947	0.648384
cg01757860	-0.00111257	0.000271641	-4.09574	6.92384e-05
cg01758782	0.000130036	4.12226e-05	3.15447	0.00195016
cg01759284	-0.000519807	0.00024444	-2.12652	0.0351298
cg01759293	0.00104897	0.00153648	0.682714	0.495862
cg01759800	-0.000588819	0.000299026	-1.96912	0.0508194
cg01759834	0.00117762	0.00111188	1.05912	0.291282
cg01761301	0.000295743	0.000197951	1.49402	0.137314
cg01761801	-0.00142569	0.000314428	-4.53424	1.19053e-05
cg01763045	0.00169386	0.000782453	2.16481	0.0320163
cg01765142	4.0395e-05	5.44003e-05	0.742551	0.458938
cg01766000	0.00738956	0.000970519	7.61403	2.96973e-12
cg01768969	2.50798e-05	6.30965e-05	0.397484	0.691587
cg01770127	-0.000881415	0.00153812	-0.573046	0.567489
cg01770478	0.000469597	0.000288606	1.62712	0.105853
cg01771143	-0.00090269	0.000187703	-4.80914	3.71371e-06
cg01771762	0.00109611	0.000681186	1.60911	0.109737
cg01771997	0.000299539	0.000971984	0.308173	0.758387
cg01772217	4.05489e-05	8.45861e-05	0.479381	0.63238
cg01772613	-0.000246854	0.000126901	-1.94526	0.0536524
cg01778572	-0.00478438	0.000562543	-8.50492	1.90228e-14
[truncated: 29,390 more rows]

## Sheet: Sup. Table 7 Results GAM per site
Supplementary Table 7. Results from Generalized Additive Models (GAM) per CpG site. Methylation level was the dependent variable. The independent variables were a cubic spline function for chronological age (Age) and a cyclic cubic spline function for day of year (Day of year).
Site	Age				Day of year
	edf	ref.df	F	P value	edf	ref.df	F	P value
cg00000165	3.45322	4.28438	9.38585	9.44135e-07	6.02805e-07	8	1.04839e-08	0.835656
cg00001209	2.81846	3.51469	6.46027	0.000242642	5.7199	8	1.26058	0.0977401
cg00001582	5.9531	7.05881	3.0354	0.00538827	0.914822	8	0.357906	0.0507307
cg00002920	1	1	8.07903	0.00511511	9.14271e-08	8	5.47721e-09	0.540347
cg00003994	1	1	0.0882567	0.766824	1.10219e-07	8	1.67837e-09	0.856447
cg00004555	6.97172	7.9885	2.48088	0.0171708	4.43302	8	0.798231	0.198146
cg00005112	1.96424	2.46551	1.05687	0.454421	0.494142	8	0.106356	0.173743
cg00005271	1.00009	1.00019	0.00332692	0.954728	0.307532	8	0.0540974	0.230152
cg00006213	1	1	7.59868	0.00658144	0.2777	8	0.0466968	0.242422
cg00008998	1	1	0.124743	0.724453	9.32255e-07	8	9.62788e-08	0.379803
cg00009248	1.76705	2.21487	1.16389	0.299534	1.95647	8	0.646104	0.0538847
cg00010445	1	1	3.66599	0.0575444	4.51999	8	1.43954	0.0255886
cg00010903	1	1	2.29362	0.132053	0.120308	8	0.0214236	0.227334
cg00010926	1.40741	1.71141	6.05379	0.0096753	0.0899255	8	0.0121267	0.301505
cg00010977	4.20619	5.16555	2.00138	0.0792039	3.08529e-07	8	1.7945e-08	0.547824
cg00012521	1.75151	2.19593	5.11332	0.00609441	1.35546e-07	8	8.77565e-10	0.951136
cg00013189	4.01745	4.94526	5.57482	0.000103406	0.822101	8	0.189326	0.151839
cg00013247	1	1	0.0681945	0.794365	6.32957	8	1.57016	0.0582
cg00014011	5.75296	6.85878	1.36378	0.227168	3.67312e-08	8	2.15141e-09	0.547463
cg00015001	1	1	0.175221	0.676124	5.16819e-08	8	1.30384e-09	0.762955
cg00015319	1.56519	1.94324	0.499725	0.591167	1.51132e-06	8	1.20687e-07	0.453838
cg00016215	1	1	64.9356	2.88336e-13	5.09889	8	0.790282	0.28321
cg00017571	4.13257	5.08069	5.90783	5.32173e-05	2.91526e-08	8	4.46657e-10	0.8571
cg00017737	1	1	25.3053	1.58685e-06	4.63842	8	0.725441	0.278924
cg00019068	1	1	0.717205	0.398438	2.5371e-06	8	2.53005e-07	0.390094
cg00020468	1.9172	2.40913	12.2029	6.03902e-06	6.72223e-07	8	5.72241e-08	0.43445
cg00021588	1.69505	2.12117	1.11284	0.307465	9.60433e-06	8	5.70817e-07	0.540901
cg00022035	1.00001	1.00001	0.0243366	0.876269	4.76619	8	1.42074	0.0328697
cg00023292	6.21685	7.32055	3.23942	0.00291254	8.26997e-07	8	4.31658e-09	0.965987
cg00024300	2.66638	3.33214	13.7592	1.76225e-08	1.77219	8	0.845548	0.0161114
cg00027030	1	1	0.00114104	0.973108	0.525603	8	0.116489	0.169158
cg00027863	5.88198	6.98051	7.73523	7.3394e-08	4.58983	8	1.22643	0.0534233
cg00027948	3.5129	4.35523	11.2846	1.96208e-08	3.37581e-07	8	1.32704e-08	0.656635
cg00029553	2.75829	3.44136	26.7895	5.41367e-15	6.25396	8	2.97439	0.000748706
cg00029755	4.41494	5.40445	3.13039	0.00857686	8.82951e-07	8	4.07369e-08	0.614253
cg00031262	1	1	9.25846	0.00277732	9.59748e-07	8	7.17931e-08	0.475215
cg00032045	1	1	1.93941	0.165849	0.636837	8	0.243629	0.0612612
cg00032807	5.78178	6.88825	1.68453	0.124857	1.29607e-07	8	9.92146e-09	0.467926
cg00032872	2.89846	3.61443	11.2091	5.77728e-07	1.60557	8	0.284053	0.227543
cg00035308	1.50194	1.85279	0.673018	0.407786	0.00284029	8	0.000376597	0.305446
cg00036705	1	1	0.328959	0.567156	0.564647	8	0.121011	0.177115
cg00036709	3.02102	3.76089	12.3851	2.51417e-08	4.5956	8	1.18466	0.0617944
cg00036788	5.38821	6.47801	16.0882	9.14543e-15	1.19928e-07	8	7.2179e-09	0.539227
cg00037518	1.35124	1.62466	0.28733	0.598504	3.2506e-06	8	7.11895e-08	0.791662
cg00037619	6.90822	7.94278	10.3966	2.60836e-11	1.3042	8	0.285325	0.161721
cg00038038	2.14734	2.69363	4.22916	0.00754259	0.957135	8	0.37287	0.0505143
cg00038306	5.33015	6.41617	2.87092	0.00857938	8.36066e-07	8	5.58261e-10	0.99957
cg00038376	1.63876	2.04476	0.608669	0.536623	0.0473746	8	0.00692732	0.277935
cg00038849	4.20264	5.16269	19.7978	3.16229e-15	2.31853	8	1.22959	0.00623864
cg00038872	1.9378	2.43452	3.53384	0.0215249	4.64144	8	1.20716	0.0596994
cg00038955	3.2164	4.00169	1.86296	0.119247	3.67767e-07	8	2.96782e-08	0.449729
cg00039845	1.02331	1.04609	10.8703	0.00118459	3.00127	8	0.461575	0.289954
cg00042664	1	1	1.05903	0.305126	3.09367e-07	8	2.16825e-08	0.494456
cg00044472	3.48126	4.31396	7.82669	7.04211e-06	3.94305	8	0.495016	0.404996
cg00045146	3.73069	4.61234	3.57496	0.00556167	1.24688e-07	8	9.91609e-10	0.935898
cg00045149	1	1	96.7863	9.51441e-18	4.51865	8	1.23725	0.0507274
cg00046033	3.88725	4.79579	16.3427	2.01729e-12	1.14014e-08	8	3.2828e-10	0.734313
cg00046146	1.79852	2.25665	1.70934	0.156735	5.00855	8	0.970781	0.158663
cg00046614	5.90037	7.00521	2.33809	0.0274141	1.87655	8	0.331962	0.227095
cg00046850	1.05135	1.10087	30.7957	2.89922e-07	0.0188065	8	0.000936674	0.593701
cg00049667	2.08548	2.61837	1.56434	0.216708	1.93156	8	0.498137	0.105841
cg00049718	1	1	0.157487	0.692081	5.61325	8	1.26455	0.0932773
cg00050268	1	1	0.326379	0.568677	0.525481	8	0.115115	0.172022
cg00051709	2.78772	3.47778	1.04098	0.470988	5.24891	8	0.91988	0.20665
cg00051782	1	1	15.5562	0.000123986	0.426931	8	0.0887689	0.185902
cg00054169	4.711	5.73997	4.82836	0.000228529	2.01253	8	0.782577	0.0301377
cg00055211	1	1	1.84236	0.176754	1.63191e-06	8	1.94304e-07	0.3384
cg00055619	4.61358	5.62776	12.4527	8.11565e-11	0.261075	8	0.050199	0.202747
cg00056413	1	1	6.00421	0.0154962	5.67717	8	0.540147	0.616071
cg00056578	1	1	13.5695	0.000326278	4.87617	8	0.846238	0.218329
cg00056596	1.55633	1.93008	11.423	0.000106398	5.14054	8	1.04206	0.137559
cg00057767	1	1	12.0041	0.000696077	1.32834e-07	8	1.23895e-09	0.919555
cg00058449	1.77403	2.22415	0.762715	0.548065	0.148407	8	0.0202071	0.298413
cg00059117	2.27191	2.85083	1.10642	0.272444	4.32483e-07	8	3.47603e-08	0.451431
cg00059486	4.89742	5.94424	60.8878	9.19396e-37	0.400502	8	0.0671667	0.239588
cg00059897	1.50281	1.85345	0.441852	0.547477	4.58514	8	0.688478	0.300956
cg00060304	1	1	2.6343	0.10672	2.5798e-08	8	2.12361e-10	0.931694
cg00060633	3.34379	4.15406	1.47236	0.201308	1.39068e-07	8	4.7926e-09	0.690402
cg00060978	1.19849	1.37039	0.963128	0.440747	4.86559	8	0.670188	0.356977
cg00061093	5.03944	6.1019	10.4243	1.12817e-09	4.21063e-07	8	4.45374e-08	0.370343
cg00061684	2.67706	3.34859	2.28746	0.0857652	6.44377e-08	8	2.53576e-09	0.655971
cg00065957	1.79203	2.24627	2.01525	0.119168	1.00122	8	0.514789	0.0222555
cg00065997	1	1	9.85596	0.00204634	1.46477e-07	8	2.80048e-09	0.818003
cg00066554	1	1	0.00938145	0.922974	1.64867	8	0.311174	0.208535
cg00067370	3.54079	4.38443	1.39813	0.22922	4.43986	8	0.70169	0.2682
cg00067520	1	1	0.0738246	0.786239	4.25139	8	1.08821	0.0695968
cg00067701	3.04411	3.79445	10.1263	1.08678e-06	6.51259e-07	8	3.7136e-08	0.552796
cg00068760	1.39685	1.69509	4.07012	0.0488133	7.29603	8	3.14552	0.0012655
cg00069876	3.57274	4.42609	3.78109	0.00467148	9.86579e-08	8	4.07347e-09	0.643613
cg00071267	1	1	12.9404	0.000438916	1.54439e-08	8	7.96926e-10	0.583029
cg00071297	5.50473	6.59982	2.89821	0.00926101	1.31525	8	0.283485	0.165402
cg00072466	2.93115	3.65581	1.13458	0.469329	0.152967	8	0.030921	0.190647
cg00072485	1	1	38.0277	6.40331e-09	2.57588e-07	8	7.83316e-09	0.720888
cg00073543	4.23917	5.2022	21.2428	3.9675e-16	4.89789	8	1.71869	0.0128202
cg00075117	1.47981	1.81983	38.6973	2.73758e-13	4.94497	8	1.44301	0.0340873
cg00075753	3.99047	4.91605	9.01429	5.16818e-07	3.46658e-07	8	2.8581e-09	0.932841
cg00077617	5.20153	6.27804	4.97457	9.97493e-05	3.41496e-07	8	3.13344e-08	0.412952
cg00077667	1	1	17.9514	3.99524e-05	0.00273562	8	5.45814e-05	0.810282
cg00078463	4.08362	5.02179	9.23546	1.16519e-07	0.694832	8	0.166724	0.143611
cg00079224	3.87466	4.77841	2.22598	0.0622852	5.17723	8	1.09329	0.118363
cg00080164	1	1	1.38748	0.240735	2.70899e-07	8	7.12251e-09	0.753991
cg00080475	3.20423	3.98558	1.48616	0.222433	0.107139	8	0.0169722	0.254107
cg00082691	1.00053	1.00106	9.04696	0.00308841	2.52058e-05	8	2.98577e-07	0.892006
cg00083068	1	1	0.00325089	0.954611	1.77164e-07	8	3.98091e-09	0.787033
cg00083847	1	1	7.68108	0.00630708	1.38172	8	1.11497	0.00230409
cg00084503	1.49616	1.84333	0.405188	0.674137	3.25779	8	0.923061	0.0585372
cg00084577	3.82597	4.72274	19.2644	4.13761e-14	1.25277	8	1.03951	0.00216707
cg00087116	1	1.00001	0.365427	0.546439	1.76931e-07	8	1.03415e-09	0.95792
cg00087778	5.06506	6.12989	3.57434	0.00237173	2.27956e-06	8	1.93614e-07	0.43601
cg00090184	6.94259	7.97261	8.92096	8.14067e-10	0.926755	8	0.424284	0.0331326
cg00090384	3.96408	4.88535	2.63321	0.0233222	1.20304e-07	8	1.27495e-09	0.906977
cg00090461	1.49521	1.84236	0.557673	0.466758	4.28419	8	0.64324	0.301164
cg00091093	1.89811	2.38443	2.19035	0.127553	4.34787	8	0.723893	0.241281
cg00091964	4.39218	5.37853	8.4126	6.08511e-07	3.2543e-07	8	1.78453e-08	0.565203
cg00092936	1	1.00001	0.00485711	0.944554	2.1339e-06	8	1.68934e-07	0.458423
cg00095474	5.25077	6.32998	2.24327	0.0372498	0.882584	8	0.199498	0.156803
cg00096813	1.39239	1.68781	0.779301	0.562265	0.19426	8	0.0284598	0.278663
cg00096922	5.14728	6.21934	3.22399	0.00489908	3.00256e-07	8	3.87378e-10	0.997733
cg00098422	3.85525	4.75838	1.60801	0.149339	1.0868e-06	8	4.16049e-08	0.663932
cg00100281	4.39135	5.37779	1.32332	0.293581	3.66565	8	0.711343	0.170398
cg00101175	2.84301	3.55088	1.38255	0.30872	1.95905e-06	8	2.61115e-07	0.30223
cg00101279	1.00009	1.00017	1.93722	0.166056	0.400919	8	0.09044	0.166171
cg00101491	1.62386	2.02219	15.6411	8.88934e-07	0.834346	8	0.373338	0.0373139
cg00101675	3.43549	4.26316	23.9798	7.43983e-16	0.00886041	8	0.000120583	0.874693
cg00103598	4.05371	4.98812	8.75597	3.06478e-07	4.53163	8	1.01457	0.103776
cg00103762	5.07253	6.13804	0.684179	0.704332	8.34015e-07	8	1.01339e-07	0.329686
cg00104779	1	1	9.33449	0.00267105	4.96299e-07	8	5.78623e-08	0.344469
cg00106809	3.15386	3.92661	38.6867	9.33375e-22	9.01399e-09	8	2.00437e-10	0.789587
cg00106940	2.82832	3.52737	11.2077	7.1744e-07	4.91291	8	1.32875	0.0478329
cg00109076	1	1	0.743448	0.389963	3.68459e-07	8	6.42922e-09	0.83417
cg00109300	1	1.00001	7.40735	0.0072863	0.54922	8	0.095419	0.233535
cg00109303	1.98878	2.49924	0.8436	0.359035	0.0039873	8	0.000545185	0.29601
cg00109643	6.95527	7.97189	3.41724	0.00120479	6.09829	8	1.46946	0.0655185
cg00110098	1.59866	1.98948	26.5955	1.68844e-10	4.56778	8	0.911359	0.150244
cg00110825	1.23221	1.42848	0.182706	0.680998	4.30351	8	0.700281	0.255838
cg00111333	1	1	1.17027	0.281116	8.39064e-08	8	3.46899e-09	0.643771
cg00112642	1	1	12.7808	0.000474732	1.2331e-07	8	6.17703e-09	0.591358
cg00113533	1.73686	2.17403	1.11149	0.293504	0.909319	8	0.312884	0.069767
cg00114412	6.89976	7.94076	9.80489	1.00048e-10	1.44905e-06	8	1.47261e-07	0.383478
cg00114602	1	1	1.66007	0.199617	4.59409e-07	8	2.20065e-09	0.969044
cg00115173	3.91546	4.82691	4.61405	0.000671546	1.01978	8	0.565212	0.0164631
cg00115203	2.76696	3.45832	2.49561	0.0681007	4.26338e-07	8	1.38591e-08	0.704571
cg00115348	4.14388	5.09402	8.89931	1.85061e-07	1.43051	8	0.262122	0.215036
cg00116110	5.80137	6.90822	61.5175	1.12145e-39	3.97196e-07	8	2.64062e-08	0.510115
cg00116234	2.45921	3.0815	4.75157	0.00318042	3.18777e-07	8	9.21345e-09	0.732397
cg00116289	3.23085	4.01469	17.5058	9.26984e-12	0.460222	8	0.0854973	0.210568
cg00116653	1.87302	2.35033	1.33665	0.322138	0.973152	8	0.477161	0.0263133
cg00117744	8.30579	8.85138	3.16087	0.00340956	1.04053	8	0.61069	0.0138256
cg00117839	3.85301	4.75569	1.99697	0.0841689	2.19202	8	0.985727	0.0151067
cg00117955	1	1	53.8008	1.56361e-11	5.24478	8	1.51863	0.03371
cg00119476	1	1	3.21458	0.0750693	2.05415	8	0.617574	0.0703285
cg00120227	5.7577	6.86191	2.1475	0.0473399	0.361727	8	0.0579961	0.253043
cg00122272	1	1	19.9716	1.60158e-05	2.43608e-07	8	6.50069e-09	0.750724
cg00122769	1	1	8.13574	0.00496578	9.87828e-07	8	1.87588e-09	0.994318
cg00122911	2.298	2.88073	1.66205	0.229505	1.80826	8	0.368525	0.177478
cg00124810	6.45447	7.54075	6.32857	1.97614e-06	1.46207	8	0.730617	0.017234
cg00126993	7.69014	8.52096	61.7776	1.73844e-42	5.66372	8	1.64951	0.0290411
cg00128439	3.41107	4.22988	19.2571	4.18812e-13	4.27731	8	0.760776	0.205355
cg00130134	1.88981	2.37438	0.782662	0.417155	1.18996e-07	8	2.50072e-10	0.99307
cg00130771	1	1	1.85819	0.174918	0.0810484	8	0.0105714	0.312979
cg00131490	5.95556	7.05597	2.54244	0.0177672	3.86567	8	1.11356	0.0463277
cg00133237	1	1	1.24435	0.266456	1.76342e-07	8	3.26106e-09	0.824006
cg00133606	1.00007	1.00015	1.5435	0.216139	5.51902	8	1.59505	0.0320871
cg00134217	2.5549	3.19589	11.2883	1.04493e-06	1.75441	8	0.34377	0.191096
cg00137175	1	1	0.000291811	0.986443	4.70565	8	1.6343	0.0153222
cg00138195	5.2586	6.33238	2.30084	0.0350385	5.84952	8	0.701925	0.45258
cg00140840	1	1	7.30065	0.00770377	1.19381e-08	8	4.20306e-10	0.685262
cg00141625	1	1	30.8823	6.14633e-07	2.87235e-06	8	3.11369e-07	0.365619
cg00143077	1	1	2.01288	0.15816	4.71356	8	1.32249	0.0438413
cg00143530	2.49926	3.13072	0.935477	0.462433	5.12688e-08	8	5.73269e-09	0.353236
cg00143792	1.00001	1.00002	1.88215	0.172177	1.83175e-06	8	3.36986e-08	0.824932
cg00145315	2.57021	3.21778	2.65021	0.0499383	1.52836e-07	8	3.0351e-09	0.81119
cg00146111	1	1	29.7743	7.40506e-07	4.18985e-08	8	2.3004e-09	0.565431
cg00146174	1.30023	1.5427	1.63994	0.139694	3.42748e-07	8	3.38123e-09	0.91346
cg00146253	3.57627	4.43026	8.094	3.91613e-06	8.16424e-08	8	6.09813e-10	0.941129
cg00146676	3.14016	3.90682	3.36103	0.0117224	2.02464	8	0.385359	0.19785
cg00147440	1.64201	2.0472	7.76893	0.000589512	0.421907	8	0.0797112	0.208153
cg00149071	1.00001	1.00001	54.4565	1.08264e-11	0.000892095	8	6.37863e-06	0.943698
cg00149440	1.00145	1.00289	0.233614	0.629594	6.90559	8	1.36194	0.138991
cg00149689	4.05907	4.99318	1.95101	0.0934886	0.360066	8	0.0545713	0.267489
cg00152482	1	1	0.608968	0.436431	9.13813e-08	8	2.69385e-09	0.728155
cg00153046	5.01368	6.07371	3.49955	0.00272946	5.28667e-07	8	8.97293e-09	0.841218
cg00153387	2.30553	2.89025	7.67308	0.00018322	3.90768	8	4.82547	2.85224e-05
cg00154486	2.94906	3.67596	8.97861	5.65876e-06	2.06271	8	0.326846	0.270276
cg00156720	1	1	27.0161	7.83601e-07	4.14785	8	0.94826	0.104619
cg00157812	2.05591	2.58217	4.80009	0.00504287	4.63957	8	1.57682	0.0170782
cg00158333	5.36438	6.45267	1.80857	0.0940609	4.31765e-08	8	5.00893e-10	0.896966
cg00159476	3.24122	4.03143	2.69384	0.0329856	1.54969e-07	8	6.4099e-09	0.642905
cg00159753	1	1	0.0776552	0.780892	0.0177284	8	0.00227318	0.317335
cg00160892	4.14061	5.08997	9.90009	3.03632e-08	9.96234e-08	8	3.31709e-09	0.699799
cg00162326	1	1	0.0832132	0.773407	3.95984	8	0.846798	0.131158
cg00162625	1.00028	1.00057	55.4719	7.35964e-12	6.55883e-07	8	6.73795e-08	0.381352
cg00164295	5.40003	6.49057	37.023	5.58086e-28	8.01723e-07	8	7.59479e-08	0.403594
cg00165325	3.67045	4.53818	2.51457	0.0349573	0.854812	8	0.304143	0.064321
cg00166579	1.00029	1.00057	0.00814745	0.929354	6.83272	8	1.01018	0.313123
cg00166917	1.00003	1.00005	7.17555	0.00823144	0.000334859	8	5.6708e-06	0.839265
cg00167250	1.71991	2.15425	0.511158	0.556481	1.31355e-06	8	9.91442e-08	0.470434
cg00167491	2.41798	3.02683	4.25817	0.00649519	0.860159	8	0.224086	0.123214
cg00167853	1	1	21.3506	8.58131e-06	5.4568e-08	8	2.27702e-09	0.64131
cg00168042	1	1	15.6741	0.000117193	8.65853e-08	8	6.62325e-10	0.938149
cg00168727	5.27859	6.36098	2.14249	0.0569957	4.30391e-07	8	2.44946e-08	0.555483
cg00169860	1	1	0.00838711	0.927162	4.46736	8	0.874071	0.162102
cg00170518	1	1	3.43778	0.0657809	4.18474	8	0.566254	0.366485
cg00174373	1	1	6.4713	0.0119958	3.81787e-07	8	5.25855e-09	0.871502
cg00174687	1	1	0.0537306	0.817017	6.2519e-07	8	5.55715e-08	0.42408
cg00175324	2.5854	3.23098	1.04591	0.449499	5.93399	8	1.03236	0.20694
cg00176482	1.00024	1.00047	2.0453	0.154804	5.7831e-07	8	5.74976e-08	0.390975
cg00177385	1.00019	1.00038	43.4684	7.20136e-10	6.23174e-08	8	4.19424e-09	0.506374
cg00179574	2.41035	3.02142	2.5581	0.059892	1.16907e-06	8	2.97402e-08	0.760984
cg00179765	1	1.00001	2.03513	0.155912	5.83889	8	0.887712	0.294258
cg00180385	6.45277	7.54384	7.5732	4.19372e-08	7.19369e-07	8	6.22612e-08	0.431344
cg00180589	1	1	3.43417	0.0659073	3.3216	8	0.939664	0.0590138
cg00180801	1.00468	1.00932	6.64048	0.0107129	4.42178	8	0.497174	0.486263
cg00180917	1	1	30.564	6.60323e-07	5.9054	8	1.19551	0.133092
cg00181100	4.50631	5.50811	3.9264	0.00172195	0.00648022	8	7.07826e-05	0.904127
cg00181698	3.48219	4.31878	4.16638	0.00249415	4.38091e-07	8	1.04318e-08	0.775792
cg00183899	4.73615	5.76411	4.71126	0.000287857	5.19619	8	1.08987	0.120896
cg00184699	1.21669	1.40184	1.11332	0.399605	4.09625	8	0.639729	0.279657
cg00185982	1	1	3.24136	0.0738653	0.915293	8	0.235248	0.128397
cg00187380	5.05473	6.11716	2.40633	0.0305449	0.328008	8	0.0524871	0.252827
cg00187832	1	1	5.14175	0.0248247	0.554473	8	0.109681	0.197908
cg00189226	1	1	1.6081	0.206763	5.09294e-08	8	1.32236e-09	0.756732
cg00190744	1.00001	1.00001	2.20454	0.139747	1.63232e-06	8	2.01603e-08	0.886578
cg00190912	1.1184	1.22689	28.4009	4.35852e-07	6.02124	8	1.80856	0.023412
cg00191058	3.33937	4.14332	1.26147	0.274869	5.17917	8	0.888869	0.217984
cg00192998	1.84167	2.31289	0.465616	0.580007	5.47367e-07	8	5.05961e-08	0.409973
cg00193075	4.18972	5.14775	9.51366	5.50583e-08	1.98009	8	0.848226	0.0212566
cg00193158	1.25456	1.46542	1.23394	0.208199	0.856284	8	0.338201	0.0519006
cg00193345	6.232	7.33514	18.7028	5.24609e-18	1.17211e-07	8	3.33812e-09	0.738665
cg00194417	1.17167	1.3232	1.64966	0.15504	4.8843	8	0.7627	0.278057
cg00194857	6.79692	7.8528	14.684	2.55807e-15	1.29104e-07	8	1.54482e-09	0.893242
cg00195533	5.32307	6.4086	3.52999	0.00230297	5.34091e-08	8	1.83766e-09	0.692903
cg00195577	1.00001	1.00002	1.59806	0.208274	7.0215	8	1.27739	0.180421
cg00196544	1	1	0.277397	0.599234	4.522	8	0.632153	0.347719
cg00197024	5.69014	6.79403	5.25567	2.90186e-05	0.0264948	8	0.00348545	0.307649
cg00197058	2.96062	3.69355	2.04858	0.0769317	3.03641e-07	8	3.21442e-08	0.36887
cg00197325	1.76498	2.21358	0.790111	0.416567	2.9948e-06	8	3.10282e-07	0.376277
cg00197456	1	1	1.07008	0.30265	2.20399	8	0.679317	0.062315
cg00199273	1	1	2.40737	0.122915	3.29019e-08	8	1.00077e-09	0.720834
cg00199899	1	1	0.302237	0.583323	0.821417	8	0.342922	0.0464583
cg00200794	1	1	4.8151	0.0297812	6.66934e-08	8	4.85015e-09	0.483558
cg00200899	1.60436	1.9979	56.0752	8.55106e-19	1.08307e-07	8	7.29568e-10	0.948205
cg00202143	1.56402	1.94159	1.27094	0.343027	4.21919e-08	8	5.0173e-10	0.891314
cg00202194	1.67135	2.08935	2.10126	0.123235	9.95384e-08	8	2.87994e-09	0.731697
cg00203745	1	1	31.5058	1.02248e-07	6.29289	8	1.26084	0.134917
cg00204390	1.77298	2.22276	10.1554	4.64807e-05	2.24862	8	0.467974	0.164315
cg00204462	4.58897	5.60019	2.8279	0.0160851	4.75825	8	0.87876	0.182254
cg00205229	2.02098	2.5396	34.0963	4.69914e-15	8.83872e-08	8	4.57871e-10	0.965158
cg00205619	1	1	0.340858	0.56026	4.52115	8	1.20721	0.0562048
cg00206304	1	1	3.32517	0.0702582	3.63704e-07	8	3.12857e-08	0.433801
cg00207040	1	1	0.0269938	0.869723	1.66483e-07	8	6.54284e-09	0.657114
cg00207813	1	1	55.6328	7.00646e-12	9.6769e-08	8	1.17486e-08	0.332794
cg00207962	1	1	3.14339	0.0783639	4.30795	8	0.943948	0.117521
cg00209445	1	1	3.1436	0.0782964	4.98631e-06	8	5.93225e-07	0.338631
cg00211337	1	1	0.361454	0.548625	0.00996772	8	0.00113437	0.351597
cg00211372	5.60205	6.70092	7.95323	6.65173e-08	2.05127	8	1.79299	0.000400905
cg00211423	1.28006	1.50781	0.220525	0.834278	0.727178	8	0.158651	0.169552
cg00211803	1.19495	1.3648	0.510534	0.630664	4.61046e-06	8	2.83129e-07	0.532297
cg00213533	3.56067	4.40775	1.33088	0.240183	4.82556	8	0.831138	0.218029
cg00214262	1	1	0.635278	0.426766	5.94117	8	1.35631	0.0858606
cg00215378	6.6123	7.67582	3.71457	0.00100231	7.26655	8	1.17461	0.245725
cg00216013	1.00001	1.00001	1.49461	0.223457	6.00088e-07	8	8.43159e-10	0.997039
cg00216659	4.58093	5.59082	3.67545	0.00240708	0.322079	8	0.0485452	0.269381
cg00218407	3.40451	4.22243	1.05519	0.405559	3.83132	8	0.689176	0.203461
cg00218447	1.00003	1.00006	13.8188	0.000289068	5.137	8	1.00714	0.154421
cg00220188	4.03591	4.96612	1.2824	0.288963	0.555496	8	0.100161	0.218541
cg00220465	4.11515	5.06056	5.24976	0.000179285	2.78179e-07	8	6.90514e-09	0.767653
cg00220825	3.31603	4.12093	0.920234	0.434894	4.15191e-07	8	2.55308e-08	0.530745
cg00222071	1.36393	1.6439	3.40823	0.0746666	5.20681	8	1.372	0.0515992
cg00222474	5.48102	6.57004	15.9972	1.04835e-14	4.46593	8	1.66272	0.0108494
cg00223609	1.78895	2.24482	2.05795	0.146662	1.03643e-07	8	6.37814e-10	0.954645
cg00227334	2.95614	3.68813	19.6606	2.74343e-12	3.18348e-08	8	3.72044e-10	0.894421
cg00228489	3.61193	4.46883	4.72115	0.000939611	0.811372	8	0.245658	0.0923422
cg00232174	1.34497	1.61388	0.879403	0.279045	6.9039	8	1.14119	0.236311
cg00234132	2.27972	2.85898	1.40534	0.29781	0.138027	8	0.000474036	0.984582
cg00234378	1	1	3.43377	0.0658809	0.00364274	8	0.000262445	0.486451
cg00235789	2.35908	2.95522	5.60899	0.00107778	1.30652	8	1.15794	0.00142795
cg00236075	2.47493	3.10083	2.31095	0.0783265	6.31863e-07	8	1.66668e-08	0.753095
cg00236139	1	1	6.3387	0.0129153	4.13654	8	0.685087	0.248335
cg00236396	1.19327	1.36127	56.1805	1.38489e-14	4.82483	8	1.61095	0.018006
cg00238638	1	1	0.270239	0.603954	1.18586e-06	8	1.10676e-07	0.409645
cg00238826	2.07382	2.60549	21.3173	1.68787e-10	4.17483e-07	8	4.26642e-08	0.380058
cg00239815	1.59066	1.9789	0.677838	0.537123	2.04915e-08	8	9.34184e-11	0.971429
cg00240737	2.12369	2.66615	1.5048	0.306353	2.80514	8	0.593906	0.148954
cg00242883	1	1	13.0437	0.000417239	2.49435e-08	8	6.60171e-10	0.752537
cg00243488	3.10958	3.87336	1.60057	0.228986	8.00807e-08	8	8.55866e-09	0.365943
cg00244134	1.3038	1.54681	6.70028	0.00905684	0.499622	8	0.109419	0.170812
cg00244213	4.19307	5.15045	1.51215	0.178591	5.21422e-07	8	2.26243e-08	0.630865
cg00246701	1	1	0.790444	0.375491	7.16967	8	2.01261	0.0287049
cg00246767	1.2082	1.38724	13.4027	6.99479e-05	4.41995	8	1.60073	0.013353
cg00247020	1.5717	1.95239	4.83075	0.0137842	6.09575e-05	8	1.58e-06	0.756427
cg00247437	1	1	1.34741	0.247679	4.89851	8	0.854705	0.215245
cg00247864	2.98493	3.71814	13.7757	4.41693e-09	3.63621	8	1.42443	0.0120538
cg00247972	2.91196	3.6346	7.33396	6.26261e-05	2.56353e-08	8	3.89775e-10	0.857277
cg00249321	1	1	5.39468	0.0215704	1.78212e-07	8	3.20384e-09	0.828997
cg00249744	2.31596	2.90516	4.04613	0.0122705	3.22876e-06	8	1.52794e-07	0.605881
cg00249943	2.7504	3.43397	6.72774	0.000166109	0.445142	8	0.0854724	0.202344
cg00250171	1.6776	2.0956	0.591387	0.551913	0.337049	8	0.0540301	0.253112
cg00250365	4.31193	5.28485	25.4882	5.89396e-19	0.577	8	0.155881	0.119277
cg00250826	1.00056	1.00113	5.25073	0.0233462	3.69278	8	0.405672	0.487221
cg00251344	1	1	21.0647	9.75586e-06	4.64465e-07	8	5.34127e-08	0.348441
cg00251385	1.68204	2.10329	0.943729	0.382339	4.21624	8	0.548314	0.388282
cg00251628	1.62659	2.027	3.18181	0.0432567	1.86154	8	0.52743	0.0853989
cg00251636	6.3405	7.43865	2.8414	0.00838624	3.95269e-08	8	9.68768e-10	0.771829
cg00252955	1.2636	1.48053	0.193769	0.670891	0.806788	8	0.265785	0.0800065
cg00253748	4.37409	5.3579	1.49813	0.166389	8.46172e-07	8	2.60311e-09	0.986049
cg00253867	1	1	2.03752	0.155581	1.86729e-06	8	1.37051e-07	0.480838
cg00256784	2.7213	3.40263	2.24088	0.0947613	5.78522e-07	8	4.48658e-08	0.461875
cg00257941	1.84371	2.31348	11.5699	1.00047e-05	1.34125	8	0.510563	0.045468
cg00258173	1	1	0.0938238	0.759804	2.08699e-07	8	1.70638e-08	0.448855
cg00259292	1.6057	1.9973	0.673551	0.504321	0.939662	8	0.382108	0.0459665
cg00259935	1	1	58.4535	2.54535e-12	0.784382	8	0.211001	0.120625
cg00259969	1	1	0.120342	0.72916	2.45837e-08	8	8.99635e-10	0.6755
cg00261096	1	1	3.16264	0.0774224	0.970075	8	0.486503	0.0255711
cg00261570	5.93708	7.04535	2.23442	0.0352069	3.26824e-07	8	1.87521e-08	0.553572
cg00264131	1	1.00001	0.778205	0.37918	4.51103	8	0.798438	0.210539
cg00264579	5.15484	6.22523	1.77618	0.107762	3.71193	8	0.991407	0.0640148
cg00264615	4.28275	5.25347	7.22228	3.84582e-06	1.39261e-07	8	3.70887e-09	0.752482
cg00267231	5.0298	6.09135	3.32577	0.00438887	1.60846e-07	8	5.66948e-09	0.686581
cg00267482	1.00001	1.00002	0.000165644	0.990056	4.5421	8	0.519097	0.477663
cg00267853	1.59218	1.98101	7.73692	0.000526967	2.07804e-08	8	9.37245e-10	0.619055
cg00269503	1	1	21.9839	6.47072e-06	0.185372	8	0.026748	0.284891
cg00270194	1	1	6.23753	0.0136092	1.96373e-07	8	7.80954e-09	0.654015
cg00271378	1.7883	2.24255	35.6955	2.86374e-14	6.56225	8	1.62635	0.0559242
cg00271426	1	1	98.1622	6.52028e-18	5.09972	8	2.83811	0.000393069
cg00271703	3.89028	4.7969	3.06773	0.0122541	4.98999	8	0.827528	0.23802
cg00272971	1.00091	1.00182	140.105	5.12608e-23	3.28215	8	0.241241	0.689366
cg00273046	4.89618	5.94318	13.8313	2.81237e-12	0.681864	8	0.262602	0.056901
cg00273076	4.32847	5.30581	1.17409	0.28864	1.19122e-07	8	1.08259e-08	0.414722
cg00274492	1	1	31.0422	5.9992e-07	2.42284e-08	8	8.5596e-10	0.684397
cg00279054	1	1.00001	0.123951	0.725303	1.09488	8	0.291887	0.116712
cg00279752	1	1	2.30899	0.13079	0.755947	8	0.248722	0.0822896
cg00280963	3.89431	4.80204	1.63219	0.140959	4.5286	8	0.681957	0.296229
cg00281024	3.43433	4.25753	1.33695	0.239085	4.43283	8	0.571226	0.393375
cg00281640	1	1	2.13838	0.145803	0.974878	8	0.479523	0.0270675
cg00281833	1	1	3.74164	0.0550609	4.67315	8	0.826305	0.209802
cg00282490	1.98694	2.49698	0.425802	0.593617	5.10856e-07	8	2.00815e-09	0.97776
cg00282704	4.76847	5.80271	2.38543	0.0363964	2.33124e-07	8	1.41236e-08	0.536615
cg00282792	1.81557	2.2793	0.783723	0.403078	3.78637e-07	8	2.65376e-08	0.492382
cg00284078	6.95868	7.98456	6.98333	1.0246e-07	1.49352	8	0.898932	0.00786835
cg00286137	3.03608	3.78476	3.66066	0.0102458	1.4679e-06	8	5.01912e-08	0.692192
cg00286320	1	1	0.0014275	0.96992	0.438561	8	0.0868535	0.198266
cg00286916	2.4592	3.0815	3.09066	0.0288008	1.86992e-06	8	1.29974e-07	0.494662
cg00289591	1.72705	2.16113	2.75682	0.0605549	0.449409	8	0.0779981	0.230987
cg00290109	4.01344	4.94068	4.81247	0.000473845	5.13882	8	1.07712	0.121692
cg00290302	1.00102	1.00203	0.35439	0.552914	9.2033e-07	8	2.3393e-08	0.76134
cg00290812	1	1	12.1511	0.000647172	3.08496e-07	8	7.13303e-10	0.991532
cg00292639	1	1	4.80324	0.02998	0.317696	8	0.048206	0.271295
cg00293511	2.72327	3.40103	32.9163	1.49618e-17	3.32414	8	0.619139	0.19287
cg00294442	1.0008	1.00159	0.44613	0.505236	0.00877974	8	7.79569e-05	0.924865
cg00295657	5.06789	6.13297	28.4453	1.71974e-22	3.99795e-08	8	1.41146e-09	0.68621
cg00295725	1.9346	2.43112	1.05974	0.309204	4.40274e-08	8	2.15923e-10	0.968
cg00296110	3.5676	4.41992	15.4915	2.89426e-11	0.00608029	8	0.000528247	0.427765
cg00296428	6.1318	7.23802	12.4086	1.36227e-12	2.9706e-07	8	2.61318e-09	0.927571
cg00297075	7.42264	8.34507	4.91967	1.55885e-05	1.58428	8	1.8733	0.000113684
cg00297805	2.45608	3.07387	4.23443	0.00636134	5.07609	8	0.748743	0.310499
cg00297951	2.34088	2.93587	1.67319	0.152568	4.2281e-05	8	2.43997e-06	0.549401
cg00298032	4.10223	5.04563	1.22745	0.31021	2.98385e-07	8	9.82381e-09	0.702534
cg00298301	1	1	33.7574	3.72625e-08	8.28554e-08	8	1.92719e-09	0.780014
cg00298697	1.00005	1.0001	13.4802	0.000336923	0.0104956	8	0.000490883	0.610968
cg00300224	3.69834	4.57068	1.50634	0.175936	5.21431	8	1.17393	0.094416
cg00300233	3.28563	4.08457	1.60335	0.167187	0.00119482	8	2.37171e-05	0.811829
cg00301020	6.54132	7.62534	6.42126	1.72192e-06	1.07992e-07	8	2.11202e-10	0.994345
cg00301226	1.52018	1.87917	2.28297	0.149978	2.28266e-06	8	2.86618e-07	0.320861
cg00301801	1	1	6.63262	0.0110349	4.90316	8	1.07588	0.109986
cg00304629	1	1.00001	0.0358668	0.85007	6.08181	8	1.38705	0.0850697
cg00304877	6.24705	7.34193	2.15831	0.0338546	3.2585	8	0.752745	0.111391
cg00306239	4.08582	5.02434	9.4228	9.03874e-08	5.77795	8	1.0819	0.167055
cg00307913	4.06795	5.00597	9.47677	8.19263e-08	3.20983	8	1.39848	0.00868582
cg00308441	1.00069	1.00138	0.116601	0.734016	6.04946	8	0.568497	0.630029
cg00308763	1	1	2.66382	0.104794	3.43323e-08	8	1.34977e-09	0.657019
cg00309259	3.65521	4.51985	0.982689	0.395781	4.96445	8	0.911629	0.183452
cg00309562	1	1	7.62595	0.00648756	1.01712e-06	8	6.41215e-09	0.952947
cg00309578	1	1	16.1551	9.31897e-05	4.97634e-06	8	6.04695e-07	0.332546
cg00310182	1	1	9.92768	0.001973	0.234208	8	0.0353452	0.272429
cg00310215	1	1	96.0709	1.24465e-17	5.43534	8	1.14288	0.121012
cg00311846	6.86364	7.89678	10.0543	7.19452e-11	4.7152	8	0.837944	0.202481
cg00311934	2.36197	2.96185	0.465952	0.727057	4.93103e-08	8	5.02168e-10	0.910447
cg00312241	1	1	3.22816	0.0744492	0.617114	8	0.155357	0.138024
cg00314427	1	1.00001	17.5357	4.85461e-05	1.23751e-07	8	2.82807e-09	0.783619
cg00315292	5.41647	6.508	3.14322	0.00465715	1.29675e-07	8	1.27972e-09	0.915743
cg00317287	3.64104	4.50345	1.87691	0.113727	4.49379	8	0.728959	0.253069
cg00318947	1	1.00001	9.20707	0.0028547	1.48989	8	0.365766	0.129741
cg00319727	2.10394	2.64124	1.72349	0.193296	1.89466	8	0.808953	0.0230937
cg00320782	2.14385	2.69119	0.582633	0.482604	3.13253	8	0.50691	0.261002
cg00321644	4.25153	5.21582	8.01255	1.39496e-06	5.47316	8	2.11743	0.00555329
cg00323008	2.06859	2.59898	3.32678	0.0333177	8.1114e-07	8	5.0621e-08	0.526564
cg00323965	1.00074	1.00147	1.87901	0.172428	0.0551253	8	0.00164269	0.729028
cg00324161	2.89291	3.61149	0.931406	0.396234	4.86348e-08	8	2.17183e-09	0.621997
cg00324422	2.44554	3.06321	0.818341	0.514055	0.127999	8	0.025645	0.193643
cg00324754	1	1	4.15294	0.0433553	3.90573e-08	8	3.64278e-10	0.919558
cg00324991	4.21319	5.17339	11.5661	1.32614e-09	0.0196594	8	0.000206539	0.909032
cg00325115	1.06119	1.11957	2.07707	0.132879	4.44288	8	0.612714	0.355491
cg00325217	2.77571	3.46548	9.03485	7.6494e-06	2.09669	8	0.861141	0.0235067
cg00325478	6.45828	7.54895	2.08722	0.0356151	1.16192e-07	8	4.67101e-09	0.653159
cg00325725	3.15065	3.91942	4.65564	0.00136894	1.81649	8	0.507656	0.0881954
cg00328865	1	1	0.721088	0.397168	1.15135e-07	8	1.73902e-09	0.857711
cg00330845	2.64537	3.30401	2.07387	0.104192	6.06265	8	1.41962	0.0747653
cg00331096	2.08878	2.62114	7.77516	0.000299497	0.425759	8	0.0873399	0.186209
cg00331190	1.39273	1.68798	2.68244	0.132684	2.03835	8	0.579275	0.0812788
cg00331900	1	1	0.42439	0.515823	6.75631	8	1.344	0.135618
cg00332221	1.02021	1.04013	2.16545	0.146455	2.12592e-06	8	1.65422e-07	0.463421
cg00334236	2.30375	2.8901	2.48667	0.0611269	1.30585e-06	8	1.035e-07	0.45559
cg00339654	3.12277	3.88472	3.30134	0.0154781	0.491583	8	0.10071	0.184799
cg00339708	7.93283	8.6679	1.22126	0.195159	4.75082	8	0.521162	0.502947
cg00340124	4.764	5.79506	6.48404	8.66752e-06	5.18202	8	2.11774	0.00432042
cg00343067	1	1	1.19611	0.275902	0.917636	8	0.482215	0.0228436
cg00343217	1	1	1.3098	0.254291	1.61003e-07	8	1.50133e-09	0.91958
cg00345983	1	1.00001	0.293253	0.58897	0.641211	8	0.121923	0.208204
cg00349017	2.5818	3.22801	1.64387	0.187962	4.30326	8	0.51664	0.438473
cg00349375	1	1	0.223322	0.637221	0.0103027	8	0.000600351	0.548818
cg00350004	3.72022	4.60004	1.0925	0.306776	1.77753e-08	8	4.18197e-10	0.778538
cg00350220	2.64077	3.3042	1.70613	0.140514	3.30832e-07	8	2.4955e-09	0.939824
cg00350702.1	1.00155	1.00311	2.30731	0.130764	0.00126648	8	2.74543e-05	0.794255
cg00350702.2	1	1	2.74742	0.0995439	8.50372e-07	8	2.78206e-09	0.983736
cg00351264	1.10583	1.2041	24.9276	9.86105e-07	2.76712e-07	8	3.58797e-09	0.879896
cg00356067	1	1	0.214955	0.643598	6.91894e-07	8	2.1757e-08	0.712939
cg00359760	1	1	0.057928	0.810137	6.08563e-07	8	4.63967e-08	0.469587
cg00360105	1.97188	2.47795	1.53478	0.173121	0.0113488	8	0.000562904	0.593235
cg00360524	2.8531	3.55685	2.48858	0.0654829	5.53168	8	1.60654	0.0301378
cg00362487	3.25281	4.04066	18.6081	1.97659e-12	0.614278	8	0.148659	0.142814
cg00362836	5.72865	6.8338	5.36708	2.05114e-05	0.00733784	8	0.000215462	0.731919
cg00364500	1.77873	2.23151	2.23529	0.0973687	0.000823773	8	1.39275e-05	0.839296
cg00366136	1	1	0.374244	0.541651	0.90223	8	0.411821	0.0351762
cg00366950	1.00001	1.00002	2.45929	0.118998	1.31546	8	0.251736	0.205362
cg00367518	1	1	16.9834	6.40143e-05	4.88866	8	0.684051	0.348169
cg00369613	1.46833	1.8012	1.64337	0.285088	0.658594	8	0.19645	0.100295
cg00369852	4.23933	5.20365	2.80248	0.0172353	1.0967e-06	8	1.16294e-07	0.368589
cg00370355	1	1	0.0469228	0.828813	1.63841	8	0.439707	0.104403
cg00370791	3.67577	4.54772	21.7664	2.89049e-15	1.77763e-07	8	1.56739e-08	0.423204
cg00370841	1.43462	1.75243	11.8141	0.00027027	5.64905	8	0.792431	0.345954
cg00371107	1	1	0.145257	0.703688	7.06608	8	2.13888	0.0188069
cg00372284	3.47823	4.31409	1.5077	0.196177	6.52485e-07	8	7.31092e-09	0.900002
cg00373808	1.44764	1.77268	0.68039	0.382883	0.0201306	8	0.00115788	0.551565
cg00374382	5.55756	6.65094	4.5008	0.00023775	3.99712	8	1.3276	0.0237894
cg00376184	1	1	12.2153	0.00062694	1.42444e-07	8	6.19375e-09	0.630279
cg00379717	6.15301	7.25869	2.83046	0.00797103	1.29541e-06	8	1.0002e-07	0.465536
cg00379872	1.70449	2.13375	0.556116	0.540108	7.21907e-07	8	2.83887e-08	0.655807
cg00380167	4.09158	5.03331	2.90923	0.0151631	1.06315e-06	8	4.04624e-09	0.979527
cg00381965	6.77285	7.82258	3.95618	0.000493471	7.8684	8	3.41758	0.00103723
cg00382005	1.80667	2.26779	0.519944	0.54691	1.13852e-07	8	7.41897e-09	0.513909
cg00383161	1.67356	2.09234	0.599509	0.522987	2.53256e-07	8	3.1885e-08	0.319783
cg00383766	1	1	6.13019	0.014424	0.444345	8	0.0686574	0.266832
cg00384342	1.16507	1.31199	9.78105	0.00175523	9.64037e-08	8	1.08153e-09	0.898656
cg00385093	2.13069	2.67614	1.33967	0.200022	7.02512e-07	8	1.30905e-08	0.822567
cg00386499	4.90103	5.95024	2.58908	0.0222171	2.76657	8	0.396981	0.319201
cg00386797	2.2904	2.87363	5.39535	0.00218596	2.23434e-07	8	1.48195e-08	0.5086
cg00386839	1.33203	1.5933	10.705	0.000800343	4.13596	8	1.65081	0.00863739
cg00388556	1	1	111.085	1.41683e-19	4.04517	8	1.21305	0.0386849
cg00389116	3.77163	4.65991	4.72587	0.000822583	2.30405	8	1.14485	0.00875283
cg00389526	7.69566	8.53045	2.6716	0.00784106	1.54529	8	0.630168	0.033411
cg00393155	1.3722	1.65626	13.2538	2.98711e-05	2.76818	8	0.468506	0.242377
cg00393367	1.02291	1.04547	3.21449	0.0765468	1.44123e-07	8	1.13063e-09	0.935969
cg00398876	3.70412	4.5811	2.35148	0.0460141	9.79362e-07	8	5.86851e-08	0.538557
cg00399596	1	1	0.765864	0.382937	0.610565	8	0.13367	0.171314
cg00399624	1.27021	1.49251	2.87384	0.115165	5.15234	8	1.36956	0.0502525
cg00400141	1.28155	1.51083	0.271319	0.811689	2.92407	8	0.687297	0.113175
cg00401084	1	1	0.00183624	0.965879	1.58778e-08	8	1.91109e-10	0.889953
cg00401116	1.44059	1.76154	6.40688	0.00846704	5.16224	8	0.98456	0.165507
cg00401433	2.23491	2.80514	1.58236	0.144795	0.000154866	8	6.65276e-06	0.632429
cg00403457	1.00074	1.00147	0.107684	0.744128	0.0493029	8	0.00613062	0.326414
cg00403869	1.4415	1.76362	0.832699	0.532312	7.20232e-06	8	5.36946e-07	0.474489
cg00405803	2.85217	3.56202	1.08683	0.347946	3.70656e-07	8	3.79874e-08	0.378547
cg00407148	1	1	10.7003	0.00134504	4.74487	8	0.753442	0.2696
cg00409684	2.29581	2.87829	23.9503	2.8982e-12	4.02847	8	0.905947	0.109485
cg00410898.1	1.99465	2.5056	2.31825	0.0702998	0.108043	8	0.017537	0.248904
cg00410898.2	1.40609	1.70927	1.7424	0.125376	4.9325	8	1.02162	0.130827
cg00411555	1.40607	1.70995	0.280066	0.765833	1.08863e-07	8	9.55881e-09	0.425921
cg00411965	2.84403	3.5458	1.30747	0.305638	6.77462	8	1.05846	0.270657
cg00414520	2.63322	3.29497	35.8771	1.77243e-18	6.27864e-07	8	5.24283e-08	0.439809
cg00418090	1	1	6.1486	0.0142885	0.759388	8	0.199056	0.126716
cg00418401	3.51836	4.36169	2.5506	0.0434401	1.90043e-08	8	9.26259e-10	0.59791
cg00419202	2.96587	3.696	2.27462	0.0741834	0.363944	8	0.0656739	0.21889
cg00419757	2.81355	3.51283	12.3245	5.65236e-08	0.173374	8	0.0257835	0.27226
cg00422594	5.0435	6.10532	103.812	8.5164e-50	0.801613	8	0.233399	0.100691
cg00422730	1	1	0.7332	0.393241	1.41822e-07	8	8.42471e-09	0.542796
cg00424298	1	1	1.81358	0.18018	1.7365	8	0.345954	0.189163
cg00424367	4.69051	5.71622	2.15542	0.0562187	3.12628	8	2.16941	0.000422495
cg00424624	1.90668	2.39281	1.83962	0.132402	0.773184	8	0.151504	0.196513
cg00426154	1	1	0.14197	0.706874	3.38378e-07	8	8.78279e-09	0.756808
cg00426659	4.54096	5.54737	7.03892	4.15399e-06	4.5428e-08	8	2.90283e-09	0.520581
cg00427871	2.02172	2.53973	1.3805	0.200342	4.32044	8	0.695889	0.259642
cg00428557	1.64662	2.05587	4.86392	0.00894058	1.66047e-07	8	1.26541e-08	0.467642
cg00431974	2.60503	3.26045	1.60164	0.207992	2.63034e-07	8	1.29306e-08	0.595268
cg00433042	1.21096	1.39127	37.8752	5.19447e-11	0.586114	8	0.136195	0.1559
cg00434962	1	1	0.000318262	0.985797	4.89667	8	0.590417	0.446793
cg00436746	3.88884	4.79764	2.61497	0.0371209	3.36306e-08	8	3.31138e-09	0.390294
cg00437193	1	1	42.9091	9.59974e-10	3.76486	8	0.943025	0.0819328
cg00437358	1	1	0.0341497	0.853647	0.688175	8	0.145406	0.179641
cg00438946	5.40218	6.48708	2.16858	0.0374666	4.55069	8	2.72555	0.000300013
cg00439117	3.17873	3.95247	2.86372	0.028021	1.21011	8	0.425095	0.0586769
cg00439445	1	1	2.31449	0.130366	2.99299	8	0.558492	0.199272
cg00440980	1.49509	1.84285	0.58141	0.618719	9.47879e-07	8	2.52929e-08	0.750028
cg00441553	3.22989	4.01786	2.68817	0.0347363	4.43902e-08	8	2.42842e-09	0.564824
cg00442423	1	1	0.0374788	0.846762	0.0209683	8	0.00106411	0.588776
cg00443041	2.6276	3.28375	13.7819	2.01083e-08	0.551685	8	0.102328	0.21145
cg00444928	1	1	38.0232	6.50941e-09	1.11804	8	0.406106	0.0584098
cg00445879	6.93495	7.96399	20.8379	1.84607e-20	1.90653	8	1.07812	0.00687434
cg00447136	1.66808	2.08496	5.50054	0.00463658	6.07452e-07	8	4.08748e-08	0.504528
cg00449321	2.86864	3.58203	0.438271	0.640535	8.64376e-07	8	1.83076e-08	0.799045
cg00449726	1.36855	1.64987	6.64615	0.00997743	0.562905	8	0.135233	0.147786
cg00450713	8.088	8.75024	1.74364	0.153517	4.46664	8	0.585945	0.384059
cg00450884	1.4808	1.82071	1.70245	0.265883	0.187474	8	0.0299143	0.254512
cg00450891	1	1.00001	1.11587	0.292591	3.84374	8	0.840602	0.124349
cg00450910	3.75714	4.64323	1.70916	0.137847	0.0144366	8	0.000150248	0.909536
cg00451044	1.95979	2.46288	1.55137	0.184836	5.98722e-08	8	2.0415e-09	0.692378
cg00452125	3.99461	4.91976	1.16388	0.303836	4.0437	8	0.480622	0.439752
cg00453591	1.41007	1.71607	4.91773	0.0258698	2.36774e-07	8	1.70249e-08	0.485286
cg00454274	1	1	1.1266	0.290243	8.40739e-08	8	6.30084e-09	0.474662
cg00455143	1	1	3.91818	0.0496341	3.99635e-08	8	1.65288e-09	0.643668
cg00455362	1	1	0.283239	0.595395	0.635891	8	0.177896	0.115083
cg00455875	1.58079	1.96295	0.342326	0.723699	0.377148	8	0.0830357	0.169907
cg00456768	1.78957	2.24552	1.63509	0.186201	0.0108854	8	0.00113898	0.373535
cg00457583	1.00089	1.00178	6.74097	0.0104191	7.54554	8	1.46614	0.144411
cg00458124	1	1	13.4611	0.00034017	6.42062e-08	8	2.72714e-10	0.974526
cg00458823	1	1	3.67278	0.0572618	0.726995	8	0.147933	0.189315
cg00459263	4.27337	5.24123	9.04699	1.11034e-07	5.13054	8	1.37315	0.0476878
cg00462525	1.88925	2.37366	17.8921	1.48346e-08	1.53217e-07	8	5.64001e-09	0.672997
cg00463693	4.52192	5.52677	0.917512	0.569776	1.44465	8	1.09111	0.00269643
cg00464569	1.78696	2.24224	2.12158	0.115981	8.26184e-08	8	2.65828e-09	0.706559
cg00464610	5.24496	6.32485	4.12569	0.000566145	3.25326e-07	8	3.72443e-09	0.898564
cg00464803	1	1	4.03466	0.0464841	5.76132	8	0.867628	0.300603
cg00465284	1	1	17.44	5.16818e-05	4.55198	8	0.863345	0.175723
cg00465985	3.29435	4.09502	18.1497	2.75872e-12	7.32762e-09	8	8.97879e-11	0.888545
cg00466720	8.43724	8.90201	1.1638	0.313396	7.3915e-06	8	8.04887e-07	0.364225
cg00466950	5.97263	7.08089	2.8309	0.00830003	3.90565e-09	8	6.31195e-11	0.84969
cg00467357	2.82151	3.52474	1.23241	0.36369	2.92183e-07	8	1.33881e-08	0.614894
cg00469450	3.3052	4.10287	1.64893	0.165058	4.59997	8	0.704841	0.286189
cg00470694	1	1	0.431407	0.512326	1.73833e-08	8	3.9736e-10	0.783566
cg00470955	4.11489	5.06026	43.3509	2.8587e-27	1.11971e-07	8	3.23191e-09	0.734011
cg00470976	1	1	44.6616	5.11962e-10	6.92827	8	1.89878	0.0335004
cg00471170	1	1	0.221568	0.638545	0.00688283	8	0.000676718	0.394403
cg00471663	1	1	0.0144344	0.904537	1.72963	8	0.760292	0.0238677
cg00471897	5.69341	6.79759	1.00043	0.518125	9.26386e-07	8	8.15801e-08	0.425752
cg00472347	1	1.00001	0.00457861	0.946172	4.79939e-06	8	3.11549e-07	0.516977
cg00472898	2.69357	3.3635	2.07746	0.0820179	7.17339	8	1.99133	0.0295412
cg00472926	1	1	0.451127	0.502854	0.281526	8	0.0422694	0.274114
cg00474060	1.95968	2.46107	2.25737	0.107162	1.6939	8	0.307529	0.219031
cg00474657	5.20444	6.28055	3.39755	0.00292433	0.0976552	8	0.0136245	0.290868
cg00475260	6.97482	7.99761	1.10166	0.375947	1.66037	8	0.526888	0.0667178
cg00475509	1.81436	2.27774	44.1594	4.11508e-17	1.46033e-07	8	1.60918e-09	0.900919
cg00476429	4.34777	5.3294	2.48947	0.0311791	2.21992	8	0.636155	0.0740959
cg00477261	7.04845	8.05079	3.99292	0.000286235	4.75236	8	0.706834	0.304005
cg00479641	1	1	0.563525	0.454044	4.49092e-07	8	1.47797e-08	0.701946
cg00480149	3.92758	4.84284	1.47726	0.251934	8.65129e-05	8	2.92879e-06	0.695425
cg00480381	3.25811	4.05166	1.04854	0.395827	1.35735e-07	8	7.7299e-09	0.553192
cg00481760	1	1	11.2825	0.00100173	2.54602	8	0.667891	0.0906626
cg00482994	4.30867	5.28253	1.70781	0.147015	4.38179	8	0.888708	0.143387
cg00483633	6.70661	7.77382	1.18493	0.291587	0.000283391	8	2.16818e-05	0.468477
cg00484915	1	1	8.81508	0.00348957	1.04343e-07	8	4.98262e-10	0.969198
cg00485323	7.09083	8.09353	61.0902	4.18483e-42	1.10034	8	0.248828	0.154985
cg00485681	5.65794	6.75161	1.81402	0.075181	7.31305	8	1.65157	0.0786726
cg00487538	1.58371	1.96867	0.448508	0.642044	4.60531	8	1.10066	0.083164
cg00489376	3.59046	4.4456	28.8827	9.23327e-19	2.07971	8	0.610835	0.071827
cg00489428	1.51804	1.8761	3.07423	0.0859965	8.82659e-07	8	1.00946e-08	0.896236
cg00490620	1.5968	1.98481	0.856411	0.39427	0.735288	8	0.182471	0.137263
cg00491561	4.15264	5.10233	45.4979	6.13391e-28	5.00792	8	1.05956	0.119313
cg00493297	1	1	0.116579	0.733279	5.23373	8	0.842298	0.25976
cg00493831	3.67929	4.55048	9.0008	1.22237e-06	1.56239	8	0.559722	0.0482897
cg00493843	6.506	7.58247	2.38449	0.0262818	3.90669	8	0.586433	0.298846
cg00495518	1	1	1.87581	0.172929	2.40525	8	0.594584	0.109455
cg00499973	2.99674	3.73367	4.34979	0.00318396	2.03877	8	0.662727	0.0541436
cg00500341	4.38716	5.37155	1.63334	0.165981	4.94089	8	0.818537	0.238786
cg00500681	1	1.00001	0.354594	0.55244	9.71109e-05	8	1.013e-05	0.376869
cg00504333	1.61038	2.00623	12.1387	1.31381e-05	1.63738e-07	8	4.61828e-09	0.73754
cg00504554	2.65009	3.31561	8.22722	2.54968e-05	1.03002e-06	8	4.02897e-08	0.657552
cg00505445	1	1	21.5441	8.0359e-06	4.31629	8	1.01474	0.0932677
cg00507817	1.94231	2.44082	2.06884	0.0965078	0.00261533	8	8.97437e-05	0.690943
cg00508255	3.41445	4.2382	13.3408	1.26182e-09	0.00518312	8	0.000142365	0.744943
cg00510450	1.54468	1.91172	0.952748	0.31489	0.586848	8	0.148093	0.135834
cg00512700	1.00001	1.00001	41.3467	1.68008e-09	2.82688e-07	8	1.92376e-08	0.503128
cg00513357	7.21921	8.19108	48.1208	1.17855e-36	2.88358	8	1.6949	0.0019696
cg00515235	4.67984	5.70366	12.2087	1.01758e-10	6.39118e-08	8	2.26472e-09	0.684866
cg00515954	1	1	54.8213	1.05406e-11	4.48228	8	1.10541	0.0768423
cg00516349	1.24514	1.45048	1.36565	0.185511	4.62522	8	0.878531	0.173033
cg00518702	5.22316	6.30137	3.41891	0.00282269	1.89101e-06	8	1.94232e-07	0.379267
cg00518708	3.57892	4.4334	2.16454	0.069444	9.05886e-07	8	9.60796e-09	0.906597
cg00519284	1	1	0.406251	0.52487	0.0236681	8	0.00309578	0.311719
cg00519301	1	1	6.9804	0.009139	0.654742	8	0.196211	0.101173
cg00519323	1	1	1.68111	0.196809	2.05453e-07	8	1.20838e-08	0.545672
cg00519918	1.37213	1.65639	0.888221	0.295093	0.196213	8	0.0294653	0.271765
cg00522402	3.26183	4.05191	1.33852	0.246019	0.438318	8	0.0987195	0.161749
cg00522519	4.1048	5.04941	1.73533	0.131002	1.83153	8	0.33834	0.210279
cg00522668	1	1	17.9039	4.09936e-05	0.581706	8	0.153318	0.128487
cg00523349	1	1	4.111	0.0444119	2.41058e-08	8	8.47028e-10	0.685756
cg00523855	1	1	2.01352	0.158079	4.46699	8	0.816774	0.194295
cg00524115	1	1	12.1599	0.000645509	0.585387	8	0.149522	0.135271
cg00525251	5.10087	6.16891	3.37544	0.00379104	1.97162e-07	8	5.31987e-09	0.750415
cg00526068	1.00001	1.00001	1.33013	0.250653	0.43318	8	0.11066	0.137397
cg00527415	4.11784	5.06313	2.85883	0.0168105	3.91844	8	1.18759	0.0367146
cg00527510	1	1	59.0327	2.11606e-12	1.72337	8	0.270139	0.277884
cg00528052	3.08149	3.83754	4.37835	0.00321989	0.145184	8	0.0209442	0.280423
cg00528541	2.59319	3.24284	3.11246	0.0282569	1.96958	8	1.68749	0.000530344
cg00529649	1	1	9.85307	0.00204935	0.328901	8	0.0594841	0.222657
cg00531009	1.00274	1.00546	0.227198	0.637756	0.338785	8	0.0512265	0.272402
cg00531909	1.35434	1.62783	0.417913	0.506318	0.402703	8	0.0791274	0.198748
cg00532890	1	1	29.2403	8.20182e-07	0.0129363	8	0.000745148	0.552273
cg00533774	1.53271	1.89714	0.431947	0.65854	1.83503e-07	8	2.10672e-09	0.895761
cg00535482	6.01999	7.12799	8.03315	2.66385e-08	4.98151e-07	8	1.57181e-08	0.714515
cg00538388	1	1	15.0596	0.000157299	5.81092e-07	8	1.36984e-08	0.777253
cg00539598	1	1	35.6627	1.6886e-08	2.0091e-07	8	1.08867e-08	0.569178
cg00540706	1.17032	1.32136	0.124684	0.74695	3.90252e-06	8	4.23742e-07	0.364141
cg00542737	3.92756	4.84308	23.6684	6.4342e-17	2.13504	8	0.61956	0.073125
cg00543023	3.54644	4.39474	1.37045	0.249829	0.0152175	8	0.00174418	0.345461
cg00543458	2.23235	2.80197	2.15716	0.0743565	4.78172e-07	8	1.66971e-09	0.981942
cg00545236	2.61192	3.26889	6.05612	0.000480923	2.98482e-08	8	1.97589e-10	0.949961
cg00546281	1.97561	2.48207	0.817919	0.389127	4.502	8	0.706507	0.273996
cg00546693	1.56	1.93536	127.994	6.66676e-32	4.64463	8	0.839765	0.196161
cg00547789	1	1	17.5862	4.74077e-05	0.411219	8	0.0615264	0.275992
cg00548085	1	1	1.71686	0.192214	4.74449	8	1.08478	0.097235
cg00549985	2.95838	3.68474	0.925019	0.406643	5.09185	8	1.01694	0.143157
cg00550040	1	1	0.000179594	0.98939	1.51752e-06	8	1.26957e-07	0.442048
cg00551264	1	1	0.0487588	0.825546	0.00237869	8	3.85338e-05	0.846722
cg00551503	1	1	2.94111	0.0884586	3.77425e-07	8	1.95492e-08	0.581965
cg00552731	4.92653	5.97478	1.82442	0.0993131	7.2402	8	1.40738	0.140545
cg00553880	1	1	1.91922	0.168099	3.61334	8	0.417023	0.456345
cg00553886	1	1	1.75143	0.187765	1.01848	8	0.333458	0.077333
cg00553911	1.00123	1.00247	13.5111	0.000329599	0.00758305	8	0.000191662	0.763012
cg00554332	1.70476	2.13411	14.501	1.59685e-06	2.33117e-07	8	1.10494e-08	0.605324
cg00555070	1	1	0.041602	0.838664	1.00669e-06	8	2.53662e-08	0.763215
cg00556573	3.45892	4.29116	4.60214	0.00129061	1.0522e-07	8	9.41808e-09	0.418622
cg00557468	5.06698	6.13198	1.16645	0.329878	4.32645e-08	8	3.46843e-09	0.453388
cg00557947	4.82206	5.85927	8.62913	7.38195e-08	5.232	8	1.44305	0.0408947
cg00559067	5.28344	6.3646	17.7455	7.59719e-16	0.594026	8	0.141688	0.147338
cg00560327	1	1	3.54812	0.061588	0.456377	8	0.0931776	0.190302
cg00562080	1.17165	1.3234	1.8412	0.217489	7.47668	8	1.83001	0.0563234
cg00562438	2.61724	3.27541	0.866147	0.45664	1.80761e-08	8	9.34554e-11	0.9655
cg00562553	1.2025	1.37798	7.7917	0.00527625	3.14829e-08	8	9.34378e-10	0.72609
cg00562749	3.06065	3.80952	1.07756	0.382212	0.796769	8	0.198643	0.133485
cg00563016	1.00001	1.00003	9.39619	0.00259679	2.86592	8	0.89828	0.0468983
cg00563045	1.75623	2.20155	1.70104	0.183102	5.02721	8	0.872895	0.21437
cg00564054	2.64653	3.31126	15.8879	1.41858e-09	3.42004e-07	8	1.51107e-08	0.624879
cg00566346	8.57248	8.94022	2.21224	0.027432	1.0216	8	0.377774	0.0571523
cg00566395	5.07144	6.13163	3.58083	0.00236771	6.92133	8	2.04707	0.0209786
cg00566855	5.39277	6.48026	10.7609	2.68589e-10	3.13969	8	0.542751	0.228116
cg00567001	1	1	7.6926	0.00628999	5.0876	8	1.15413	0.096077
cg00568797	4.23748	5.2006	3.76328	0.00293141	0.977751	8	0.348647	0.0614495
cg00569374	1	1	14.1041	0.000250568	3.08753	8	0.566188	0.205902
cg00570517	4.11487	5.05941	1.38935	0.224963	4.21479	8	0.449538	0.51009
cg00570985	4.09041	5.03196	2.0045	0.0819246	4.42602e-08	8	6.16096e-10	0.871547
cg00571033	2.11215	2.65314	90.6815	5.36197e-31	2.97695e-07	8	5.32773e-09	0.829721
cg00571633	5.45957	6.55203	4.12985	0.000601194	0.824187	8	0.358426	0.0398323
cg00571722	1.97999	2.48548	1.53445	0.192322	0.412681	8	0.0668072	0.250172
cg00573041	1	1	8.1025	0.00505721	0.578215	8	0.136525	0.153327
cg00576279	1	1	0.319183	0.57296	0.204953	8	0.0316559	0.265808
cg00577233	1	1	2.88271	0.0916802	1.89472	8	0.566504	0.0749061
cg00577835	1	1	0.754678	0.386415	0.457713	8	0.0843952	0.217114
cg00578263	1	1.00001	0.153223	0.696042	0.212962	8	0.0341633	0.255312
cg00578937	4.73415	5.76443	3.27912	0.00561306	1.16189e-06	8	9.7788e-08	0.438346
cg00580052	3.72364	4.60407	2.06998	0.075184	5.85857e-06	8	8.58292e-08	0.863623
cg00580454	1.53157	1.89551	0.937439	0.469197	2.23667e-07	8	5.80769e-10	0.989417
cg00583628	1.00074	1.00148	0.0648538	0.800171	0.0271598	8	0.00106166	0.660082
cg00583683	1	1	22.8952	4.4465e-06	5.06592	8	0.953964	0.174355
cg00585163	3.64232	4.50493	5.48789	0.00027013	0.859613	8	0.279933	0.0783693
cg00585359	1.46448	1.79557	0.445934	0.67166	0.575258	8	0.112209	0.199391
cg00585733	4.22193	5.18382	18.0973	3.82126e-14	3.49261	8	0.855839	0.0892906
cg00586556	4.91366	5.96373	39.1962	8.08016e-28	3.36603e-07	8	2.6577e-08	0.457784
cg00587168	6.36199	7.45894	25.5691	3.68409e-23	1.11385e-07	8	1.2773e-09	0.898573
cg00589789	3.8697	4.77528	6.8523	1.4501e-05	9.59942e-07	8	8.40266e-08	0.425512
cg00590051	5.41381	6.50518	3.8161	0.000882587	1.09328e-07	8	1.38729e-09	0.885376
cg00591406	4.39911	5.38772	1.55833	0.182821	1.7061	8	0.494461	0.0825803
cg00592151	4.42338	5.41566	2.68275	0.0208941	2.15044	8	0.769203	0.0377511
cg00593231	1	1	26.3165	1.04589e-06	5.45235	8	1.69476	0.0223285
cg00593862	2.58723	3.23487	4.40392	0.00434687	1.27559	8	0.77495	0.00936144
cg00594099	1.50582	1.85845	1.83979	0.22847	3.25053e-07	8	7.65809e-09	0.776773
cg00594698	1.02314	1.04592	0.0991417	0.765664	4.05406e-07	8	1.05456e-09	0.989353
cg00595076	1	1	12.1991	0.000631987	1.48085e-08	8	1.20651e-10	0.932629
cg00595660	1.75585	2.20162	0.599647	0.512935	1.60042e-07	8	1.04636e-08	0.512954
cg00597118	1.87878	2.35957	0.808138	0.428997	5.13415	8	1.51778	0.0304603
cg00597234	2.75566	3.44455	12.2188	3.3725e-07	4.68822e-08	8	9.0996e-11	0.994207
cg00597285	1.83878	2.30918	0.804203	0.55063	4.21006e-05	8	1.23316e-06	0.728915
cg00597719	7.65217	8.50426	1.73105	0.116361	0.811686	8	0.259349	0.084364
cg00598343	4.38246	5.36746	6.72423	8.47157e-06	5.1341e-08	8	1.59027e-09	0.7177
cg00598724	3.66201	4.52844	8.50673	2.12675e-06	0.937882	8	0.371397	0.0479266
cg00599230	2.83752	3.54421	0.980515	0.51522	1.78846e-06	8	7.51197e-09	0.975405
cg00601070	6.03255	7.13066	16.2712	1.16305e-15	4.368	8	1.25551	0.0412116
cg00604987	8.66283	8.96056	60.7647	4.67904e-43	4.40951	8	1.33172	0.0338095
cg00606085	1	1	23.6148	3.25364e-06	4.51208	8	0.609897	0.368964
cg00608008	2.40969	3.02061	19.0873	1.53386e-10	2.1065e-07	8	1.85569e-08	0.423949
cg00608221	3.61638	4.47767	28.2857	1.29677e-18	5.20238e-08	8	2.47403e-09	0.604887
cg00608633	1	1	0.203696	0.652419	9.55917e-07	8	1.06901e-07	0.356547
cg00611149	4.42807	5.41939	3.67834	0.00279231	3.76225e-07	8	1.70459e-08	0.619295
cg00611309	4.04551	4.9807	2.50197	0.0348918	2.10082	8	0.70951	0.0466546
cg00612583	5.65266	6.75549	0.954305	0.438063	5.96731e-08	8	1.31614e-09	0.793394
cg00612925	4.87083	5.91639	18.3997	1.21991e-15	3.27503e-08	8	7.16755e-10	0.794459
cg00613562	5.46627	6.56066	3.55599	0.00172294	2.99169e-07	8	1.03622e-09	0.982861
cg00614320	6.42844	7.51815	16.3856	2.31256e-16	0.690068	8	0.224852	0.0829679
cg00614923	2.87307	3.58741	1.07008	0.445141	1.28008e-07	8	1.0717e-08	0.438861
cg00615662	2.38623	2.99168	1.09743	0.339081	0.00362523	8	0.000338675	0.406535
cg00618420	6.68692	7.75083	1.5249	0.123611	1.65863	8	1.68776	0.00029545
cg00618479	6.00703	7.11193	6.41758	1.91808e-06	1.42121	8	1.16483	0.00184218
cg00619575	3.32119	4.1269	1.44682	0.203038	0.011885	8	0.000478088	0.651069
cg00620527	3.38934	4.2037	1.03468	0.367427	4.5018	8	0.53589	0.445192
cg00621125	3.20528	3.98836	1.7522	0.143491	9.43499e-07	8	1.00416e-07	0.367118
cg00621224	1	1	1.63493	0.203037	1.02915e-07	8	3.09112e-09	0.723793
cg00621654	1	1	0.0167796	0.897117	4.20034	8	0.609993	0.3235
cg00622300	1.00618	1.01233	1.66638	0.200215	1.86568e-06	8	1.45849e-07	0.462124
cg00622374	2.28646	2.86511	1.19641	0.274089	0.578949	8	0.148519	0.131351
cg00623160	6.15681	7.24836	8.03431	2.4919e-08	5.79959	8	3.84331	3.15843e-05
cg00623391	3.87803	4.78502	7.60968	4.43332e-06	2.56795e-07	8	1.81999e-08	0.488908
cg00627621	1.00036	1.00072	1.75266	0.187644	6.58553	8	1.36576	0.117874
cg00627626	1.24184	1.44556	26.7598	4.52162e-07	2.84692e-07	8	1.15977e-08	0.646929
cg00631268	1	1	3.02985	0.0839115	5.05643	8	0.752503	0.308748
cg00633857	1.83771	2.3078	22.904	2.71946e-10	1.09955e-07	8	7.00776e-10	0.952278
cg00634704	4.98006	6.03276	15.2844	2.02789e-13	5.24915	8	0.665335	0.409811
cg00637843	1.30639	1.55187	0.735971	0.588641	6.53189	8	1.03021	0.267439
cg00638532	1.00926	1.01846	50.8477	3.076e-11	1.05468e-08	8	1.4097e-10	0.875773
cg00640107	5.88617	6.98621	18.0872	6.74144e-17	4.04964	8	1.88763	0.00333273
cg00640255	6.35648	7.43852	1.06416	0.377755	6.07408	8	1.11692	0.17418
cg00641826	1.12364	1.23617	0.0595391	0.938689	0.458437	8	0.138045	0.103048
cg00643363	6.4234	7.51371	0.925033	0.517223	0.580016	8	0.123063	0.176805
cg00643485	1	1	1.8971	0.170497	2.45897e-07	8	5.79325e-09	0.777375
cg00645382	6.3573	7.45312	2.18929	0.0346937	0.215775	8	0.0440481	0.18934
cg00649365	1.5808	1.96496	0.519869	0.61439	0.0198904	8	0.0026917	0.299601
cg00650240	7.56693	8.44974	36.094	2.49806e-31	0.275853	8	0.0501954	0.219187
cg00650422	3.21296	3.99287	1.35133	0.25795	0.802577	8	0.153384	0.201956
cg00651667	2.37443	2.97442	7.9662	7.73343e-05	7.61394	8	1.96378	0.0425233
cg00652484	1.01886	1.03747	1.30299	0.247889	6.25669e-06	8	5.15856e-07	0.446263
cg00653777	3.77912	4.66831	6.44522	4.08251e-05	1.55995	8	0.237793	0.282472
cg00653985	1	1	10.1915	0.00172571	8.67485e-08	8	4.40988e-09	0.587236
cg00654772	8.57703	8.9405	3.34696	0.00116894	7.1029	8	2.70188	0.00388598
cg00656055	1.43009	1.74645	3.58385	0.0665234	2.81669e-07	8	3.3525e-09	0.891173
cg00658736	1.6555	2.06747	0.524323	0.572102	4.42459	8	1.02922	0.0936719
cg00658751	1	1	0.189695	0.66381	0.462519	8	0.115235	0.142522
cg00658920	1	1.00001	0.0757813	0.783491	0.00608779	8	0.000148988	0.769792
cg00658982	2.59563	3.24894	1.51872	0.190475	1.22039e-07	8	3.13098e-09	0.759259
cg00659065	1.00078	1.00155	1.32949	0.250476	1.0794	8	0.154898	0.301061
cg00659574	3.46961	4.30006	12.475	3.81709e-09	0.930296	8	0.308122	0.0740453
cg00660874	1	1	5.33214	0.0223288	0.488658	8	0.0789192	0.254245
cg00662491	3.94433	4.86061	4.80468	0.000571058	4.50919	8	0.829473	0.186367
cg00662931	5.08338	6.14547	3.26357	0.00475013	5.02535	8	1.69565	0.0153995
cg00663972	5.49631	6.58451	14.2774	2.39742e-13	5.09577	8	1.25111	0.0690465
cg00665868	4.23774	5.20181	7.79498	1.8033e-06	1.61694e-08	8	1.60102e-10	0.914786
cg00666549	1.92682	2.4213	1.60427	0.253207	2.92702e-07	8	5.22988e-10	0.995056
cg00668187	4.10781	5.04955	12.9704	1.76803e-10	0.527205	8	0.101652	0.200321
cg00668252	1.8007	2.25967	0.583145	0.514803	4.29989	8	0.545256	0.404701
cg00669285	1.65584	2.06792	0.891164	0.397939	4.60613	8	1.22063	0.0558169
cg00670113	1.92278	2.41619	1.60516	0.189402	1.45474e-06	8	4.23383e-08	0.730449
cg00670697	2.08884	2.62151	21.2615	1.65911e-10	1.15255	8	0.625941	0.0163448
cg00672291	1	1	0.0406673	0.840461	1.77487e-07	8	6.25231e-10	0.981464
cg00672555	6.02352	7.1315	4.22781	0.000244387	1.08202e-07	8	2.19539e-10	0.993893
cg00672657	1.00064	1.00127	41.1325	1.95716e-09	5.54576	8	2.4339	0.00225911
cg00672891	3.10407	3.86673	1.91569	0.139668	8.94858e-07	8	6.2925e-08	0.490971
cg00673150	4.96984	6.02524	2.2569	0.0414138	1.0319	8	0.511799	0.0239631
cg00674395	7.95106	8.68668	1.93987	0.0367681	1.78247e-07	8	3.91617e-09	0.794475
cg00674815	6.52485	7.59462	22.8829	3.31883e-21	6.0821	8	5.0416	1.65012e-06
cg00675389	1	1	17.893	4.13494e-05	2.20544	8	0.569367	0.101952
cg00676135	1.45456	1.78149	0.54558	0.455816	0.292899	8	0.0552264	0.209678
cg00678568	1.34653	1.61646	0.593101	0.40324	4.33203	8	0.753889	0.218883
cg00678608	1	1	0.360279	0.549282	0.621927	8	0.128276	0.186466
cg00678823	3.50529	4.34214	1.36579	0.22262	4.46671	8	0.510125	0.471374
cg00679862	5.53575	6.63226	25.6391	1.09023e-21	1.24808	8	1.22997	0.000842025
cg00684577	5.02407	6.0851	9.39318	9.48569e-09	1.24857	8	1.19899	0.000971942
cg00685149	1	1	16.676	7.30149e-05	0.591187	8	0.155243	0.129132
cg00687713	3.62182	4.48271	1.90602	0.0921683	1.80717	8	0.415437	0.138565
cg00688252	1.0924	1.17901	18.4213	1.20405e-05	5.69219e-07	8	3.48475e-08	0.533613
cg00688975	1.00111	1.00221	0.604999	0.438635	0.82395	8	0.306749	0.0614242
cg00689383	1.1546	1.29222	3.68943	0.0617931	0.506751	8	0.104573	0.186311
cg00689651	1.18459	1.34624	0.0411485	0.881109	0.10425	8	0.0156321	0.272637
cg00690028	3.23906	4.02885	1.87811	0.114614	5.83412e-07	8	1.9906e-08	0.692832
cg00691401	1	1	0.070336	0.79122	1.00711e-06	8	2.30138e-08	0.783633
cg00693817	1.67572	2.09464	5.50695	0.00457016	5.11818	8	1.64448	0.0199611
cg00694277	3.28677	4.08595	1.12657	0.352359	1.28345e-07	8	7.42347e-09	0.548676
cg00694357	3.98954	4.91496	1.27503	0.279921	3.41194e-05	8	1.91619e-06	0.557772
cg00695659	1.24302	1.4469	2.58925	0.0659271	4.8782	8	0.652364	0.376131
cg00696175	3.09188	3.85204	20.6182	3.81444e-13	6.27028e-09	8	1.41774e-10	0.786168
cg00696388	2.67894	3.35088	10.4368	1.91111e-06	5.86991e-07	8	1.63347e-08	0.74121
cg00696623	1.26572	1.48411	0.0724722	0.856983	0.55785	8	0.127954	0.159115
cg00697942	1	1.00001	34.1647	3.3941e-08	6.79534	8	1.81558	0.038787
cg00698219	2.82535	3.52422	14.1717	5.43014e-09	4.39905	8	0.816171	0.184089
cg00700237	4.50228	5.50507	2.92003	0.0151412	1.79375	8	0.389783	0.156038
cg00703091	4.37071	5.35276	2.09747	0.0577142	0.802433	8	0.237124	0.0973149
cg00703619	2.88173	3.5924	0.98804	0.475269	4.59807	8	0.76442	0.239595
cg00704341	1	1	1.24856	0.265675	2.44868	8	0.798981	0.0475237
cg00704763	1.2582	1.47315	18.4637	1.09691e-05	4.40221e-08	8	1.25641e-09	0.735046
cg00707632	1.69375	2.11881	0.748429	0.524888	5.14743	8	0.94599	0.183547
cg00708404	1	1	1.05641	0.305723	1.08732e-06	8	1.02811e-07	0.40579
cg00709542	6.09244	7.19646	1.95959	0.0683641	1.03883	8	0.567413	0.0174861
cg00711678	1.96286	2.46674	3.93368	0.012825	4.834e-06	8	5.86989e-07	0.329797
cg00712594	1.12147	1.23219	0.0958635	0.783071	1.17151	8	0.242452	0.181097
cg00713411	1	1.00001	0.0319509	0.85839	0.357608	8	0.0661268	0.216659
cg00715063	1.75246	2.19659	3.10684	0.0493407	5.0589	8	0.747973	0.309877
cg00715100	2.35843	2.9575	1.42478	0.219024	1.86179e-07	8	1.28128e-08	0.497651
cg00716110	1	1	6.47938	0.0119437	0.289598	8	0.0481375	0.245602
cg00716140	4.11188	5.05679	12.287	5.33967e-10	8.03778e-08	8	1.78441e-10	0.992542
cg00716194	2.30821	2.8956	0.562368	0.551756	3.28317e-07	8	2.74447e-08	0.439682
cg00716196	1	1.00001	10.1155	0.00179352	2.28889e-06	8	1.67159e-07	0.482311
cg00716372	3.66271	4.52922	5.68897	0.000201941	0.919479	8	0.379013	0.043471
cg00717629	6.68459	7.74592	1.60078	0.136297	3.03435	8	0.506127	0.245905
cg00718342	1.16463	1.31067	0.129269	0.738817	4.69622	8	0.849512	0.196826
cg00719175	1.8075	2.26839	1.13996	0.308356	4.70046	8	0.777465	0.243261
cg00719335	2.65654	3.3235	4.21473	0.00510513	4.60343e-08	8	5.75441e-10	0.885473
cg00720104	4.60818	5.62319	3.92794	0.00127816	5.57374e-07	8	3.43243e-08	0.531593
cg00720992	4.91702	5.96744	2.79493	0.0140013	2.96914e-08	8	2.01122e-09	0.503726
cg00724499	2.95181	3.67716	1.6575	0.150112	4.68676	8	0.916545	0.156603
cg00726571	2.69393	3.36467	11.2611	8.14548e-07	0.933501	8	0.41195	0.0362192
cg00727061	1.00092	1.00184	0.141776	0.708072	1.10436e-06	8	8.47435e-09	0.937882
cg00728976	1	1	6.98735	0.00909907	8.41953e-07	8	9.37911e-09	0.899652
cg00730730	4.19431	5.1517	13.8235	3.22628e-11	1.21741	8	0.961281	0.00296536
cg00731024	1	1	0.310519	0.578235	4.27302	8	0.739827	0.223784
cg00731079	1.4585	1.78834	0.311385	0.627873	4.49581	8	0.632987	0.340673
cg00733912	5.33912	6.42574	22.1343	4.49106e-19	4.09842e-08	8	2.07466e-09	0.589248
cg00735249	2.6222	3.27803	6.88431	0.000166754	1.58629	8	1.39602	0.000890565
cg00737936	1	1	0.00926039	0.92347	0.635568	8	0.179789	0.112836
cg00738572	2.44682	3.06267	3.62073	0.0145615	1.1503	8	0.83645	0.00495882
cg00738648	2.18095	2.73588	1.98268	0.139465	7.37061	8	1.985	0.0344676
cg00738721	1.96695	2.47187	3.93588	0.0161343	6.6144e-06	8	8.01317e-07	0.330462
cg00740870	1.20038	1.37428	3.31458	0.0824414	7.4452e-07	8	8.93147e-09	0.890212
cg00741609	1	1	102.697	1.24277e-18	1.13043e-07	8	5.47216e-09	0.600901
cg00742557	4.81449	5.85001	1.60748	0.168297	6.34449	8	0.688683	0.529049
cg00743491	1.74992	2.19313	1.4658	0.216961	5.29909	8	1.16836	0.102252
cg00745868	1	1	22.4603	5.43003e-06	5.7993	8	1.28648	0.0970812
cg00746230	3.18703	3.96277	3.01722	0.0206346	0.333312	8	0.0612369	0.213955
cg00746259	2.54025	3.17572	21.8557	4.30447e-12	6.27233	8	1.73768	0.0335558
cg00747868	1.00543	1.01081	11.1888	0.00103476	5.29332	8	2.14293	0.00462965
cg00748157	1	1	47.5252	1.48958e-10	6.88361e-08	8	7.05749e-09	0.38194
cg00748659	5.79778	6.89607	1.91559	0.0704891	4.46219	8	0.805614	0.196347
cg00750099	5.43798	6.53077	29.833	4.05314e-24	3.01559e-07	8	1.84589e-08	0.534296
cg00750399	1	1	4.21255	0.0418995	0.0212013	8	0.000533088	0.764958
cg00751472	1	1	0.74122	0.390672	1.48909e-06	8	1.35424e-07	0.417305
cg00752442	1	1	3.76963	0.0541036	0.0934689	8	0.0126454	0.302629
cg00752670	2.02771	2.54801	1.31508	0.337763	2.46018e-08	8	1.5366e-10	0.953756
cg00752852	2.89036	3.60839	3.78792	0.0100518	1.14942e-07	8	5.38983e-09	0.608497
cg00752968	1	1.00001	0.00662771	0.935242	6.19445e-07	8	6.80989e-08	0.361523
cg00753997	2.22782	2.79517	1.75798	0.138022	0.112608	8	0.0210897	0.210945
cg00756693	1.12828	1.24544	2.36887	0.0946857	0.0188077	8	4.56549e-05	0.99086
cg00758003	1.75422	2.19874	1.41539	0.229081	5.35873	8	1.82111	0.0135059
cg00758337	1	1	0.0229127	0.879895	0.544297	8	0.118418	0.173543
cg00760643	1	1	2.0165	0.157789	5.17502	8	0.767524	0.310875
cg00761619	1	1	0.451539	0.50266	0.255771	8	0.0411769	0.254396
cg00762209	1.36308	1.64165	0.407387	0.723489	0.367429	8	0.0828159	0.164999
cg00763618	1.00007	1.00014	0.149167	0.699944	0.00134574	8	3.10151e-05	0.781977
cg00764129	3.41653	4.23839	4.59829	0.00133024	1.84969	8	0.522859	0.0848258
cg00764475	3.14057	3.90643	14.3113	1.03907e-09	1.1506	8	0.856954	0.00434273
cg00765068	1.89339	2.37893	1.94268	0.128385	1.51099e-07	8	3.08266e-09	0.805588
cg00766718	1	1	9.99047	0.00191595	2.04592	8	1.65243	0.000766643
cg00767915	5.46925	6.5638	13.9562	3.62643e-13	6.82699e-07	8	8.86905e-09	0.882203
cg00769951	1	1	0.662094	0.417194	5.84279	8	1.7126	0.0278951
cg00770316	1.49143	1.83751	8.5875	0.00142032	6.07968e-08	8	5.18964e-09	0.434115
cg00772083	1	1	14.122	0.00024665	4.05119e-07	8	2.03064e-08	0.591184
cg00772515	2.5275	3.16539	1.34928	0.28428	3.42028e-07	8	2.868e-08	0.43863
cg00773632	1	1	2.25554	0.135297	0.780249	8	0.287534	0.0638179
cg00773909	4.39415	5.3802	1.6764	0.127365	4.36019	8	1.11463	0.0662404
cg00774005	3.05917	3.81262	3.08831	0.0163598	2.96281e-08	8	7.2013e-10	0.771145
cg00776597	1	1	0.153052	0.696202	0.0891116	8	0.0136402	0.268012
cg00776783	4.51794	5.52134	0.952735	0.51029	3.25816e-07	8	1.28256e-08	0.657433
cg00777340	1	1	33.2625	4.58378e-08	1.35386e-07	8	7.39932e-09	0.566736
cg00777947	1	1	3.15362	0.0778274	1.0513e-06	8	4.44898e-08	0.63756
cg00779472	1	1	12.2065	0.000629683	3.60677e-07	8	1.94925e-08	0.56993
cg00780852	1.12148	1.23239	10.1485	0.001401	3.30359	8	0.779859	0.105964
cg00782232	2.00038	2.513	4.31872	0.0133444	4.62457	8	1.51424	0.0209029
cg00782708	2.11915	2.66182	2.41662	0.098521	7.43714e-08	8	5.84073e-09	0.458408
cg00783833	1	1	0.201831	0.653909	1.18894e-06	8	1.96805e-09	0.995752
cg00784442	1.00001	1.00002	2.15897	0.143876	0.000132882	8	8.36823e-06	0.525844
cg00784834	1.60002	1.99173	10.0871	0.000110791	0.0182907	8	0.00244662	0.302833
cg00784860	3.80893	4.70417	1.8572	0.0897499	4.35081e-07	8	1.03799e-08	0.775718
cg00785632	3.23132	4.01957	1.30281	0.267535	1.03323e-07	8	6.75136e-09	0.512789
cg00785760	3.46227	4.29513	5.6412	0.000218917	3.41405e-06	8	2.94727e-07	0.429475
cg00785909	2.5929	3.2456	10.8988	1.48142e-06	1.85484e-08	8	4.76804e-10	0.75883
cg00786351	1.88974	2.37429	1.56155	0.175046	6.68072e-07	8	1.84923e-08	0.741921
cg00786734	4.95494	6.00921	2.20578	0.0464755	2.17237e-07	8	3.19995e-09	0.863832
cg00786827	1.2905	1.52603	8.27602	0.00378545	4.32065	8	0.663091	0.288988
cg00787665	1	1	3.88436	0.0506159	1.22633e-06	8	2.91357e-08	0.775632
cg00788325	1	1	1.34007	0.248898	9.71334e-08	8	8.6113e-10	0.924665
cg00788669	1	1	0.116372	0.733489	0.103063	8	0.0137817	0.30603
cg00788877	2.33548	2.92922	7.92845	6.92506e-05	9.08357e-08	8	1.0341e-09	0.897298
cg00789527	1	1	0.702724	0.403231	3.05377e-07	8	1.50302e-08	0.596281
cg00791213	3.70657	4.58386	1.40238	0.205312	0.00874666	8	5.89461e-05	0.949465
cg00791311	1.74821	2.18926	7.52778	0.000595461	1.11007	8	0.629916	0.0145669
cg00791863	3.30509	4.10327	4.94452	0.000826004	0.618128	8	0.142657	0.153879
cg00793219	2.36033	2.95984	9.76947	7.67011e-06	4.02342e-08	8	1.09846e-09	0.745344
cg00793748	1	1	16.7912	7.00653e-05	4.69144	8	1.03262	0.111263
cg00793774	1.00002	1.00003	3.89129	0.0504126	0.00464739	8	0.000285947	0.532801
cg00794219	1	1	14.1133	0.000248275	1.34156	8	0.270525	0.188619
cg00794359	1	1	6.39537	0.0124968	1.1336e-07	8	1.13023e-08	0.390153
cg00794775	1.79964	2.25869	1.24679	0.265153	3.34534e-06	8	3.93781e-07	0.338953
cg00794881	1.85126	2.32474	31.2343	3.367e-13	4.3722	8	0.914038	0.132615
cg00795277	5.22629	6.30474	2.01855	0.0643853	3.77743e-08	8	2.13544e-09	0.557387
cg00797540	1.66175	2.07436	0.71564	0.481799	1.27576	8	0.479047	0.0488121
cg00797557	1	1	10.8882	0.00121479	1.19128e-06	8	1.31839e-07	0.359583
cg00798698	3.22347	4.00393	0.642237	0.638318	6.43446	8	1.5355	0.0662106
cg00800848	2.69359	3.36879	2.20988	0.0899883	4.49802e-07	8	2.971e-08	0.509713
cg00801362	1.44174	1.76197	16.8487	9.98035e-06	0.420304	8	0.0750378	0.223862
cg00801799	1	1	4.72104	0.0313978	4.23465e-08	8	5.9645e-10	0.868247
cg00802115	1	1	12.8612	0.000460993	5.4336	8	0.823906	0.296425
cg00802789	5.10316	6.17141	2.21397	0.0456692	1.34871e-06	8	2.67978e-08	0.813287
cg00803366	1	1	9.90761	0.00199325	1.21624e-06	8	1.0534e-07	0.431769
cg00806006	2.44575	3.06085	30.7812	1.182e-15	0.762767	8	0.234703	0.091295
cg00806925	3.20468	3.984	1.48876	0.208704	7.46018	8	1.87098	0.0488116
cg00807226	1.80953	2.26984	0.638814	0.48717	1.63938	8	0.671144	0.0312269
cg00807903	4.51362	5.51743	3.60899	0.00323329	3.00975	8	1.65657	0.0025859
cg00808134	3.81717	4.71382	1.00907	0.356822	4.0906e-06	8	2.82887e-07	0.496187
cg00809033	1.83476	2.30401	0.814921	0.436143	9.1705e-09	8	1.63523e-10	0.830151
cg00809089	3.8131	4.70681	2.19078	0.0582188	4.34963	8	0.416058	0.579938
cg00809149	3.21852	4.00423	0.83495	0.50079	8.85029e-06	8	1.01996e-06	0.343742
cg00809740	1	1	8.46374	0.00420671	5.01358	8	1.68005	0.0168152
cg00810217	1.00001	1.00003	0.412392	0.521757	0.00154181	8	0.000106486	0.498838
cg00810883	3.8319	4.73107	4.23117	0.00161825	2.59884e-07	8	2.28591e-08	0.424026
cg00811020	1	1	0.730009	0.39428	0.926643	8	0.227501	0.138989
cg00811221	1	1	25.5529	1.40546e-06	1.67681	8	0.26447	0.275165
cg00811894	1.4376	1.75708	21.2193	1.26363e-06	4.34679	8	1.09195	0.0722589
cg00815545	5.95907	7.0566	2.42019	0.0226647	4.87777	8	1.2775	0.0550214
cg00815652	1.29767	1.53853	27.4669	3.376e-07	2.35918e-07	8	1.59563e-08	0.503668
cg00815761	4.95781	6.01237	4.14754	0.000723325	4.01204e-08	8	4.03609e-10	0.913483
cg00816192	5.73839	6.84176	2.86651	0.0103467	0.963463	8	0.343598	0.0624967
cg00817637	1.96152	2.46367	4.58353	0.00687745	5.63851	8	1.00218	0.197383
cg00820579	1.5947	1.98451	11.6272	1.96046e-05	6.8652e-08	8	1.85834e-09	0.746829
cg00823323	1	1	0.906841	0.342572	4.63483	8	1.07827	0.0927682
cg00823476	1.34671	1.61748	0.96069	0.286308	2.80876e-06	8	1.85571e-08	0.949574
cg00823568	1	1	3.9709	0.0481568	1.10023	8	0.27295	0.133638
cg00824176	4.08995	5.03049	5.2124	0.00019153	0.0907329	8	0.01338	0.273912
cg00826534	3.42447	4.25019	1.9034	0.102716	3.19163e-07	8	2.57969e-09	0.934283
cg00826905	2.31154	2.89746	8.71349	3.47851e-05	1.8948	8	0.373921	0.18736
cg00827518	1	1.00001	12.1919	0.000636531	1.89324	8	1.04733	0.00808807
cg00827935	1	1	11.3058	0.00098543	5.063e-07	8	1.1521e-08	0.784488
cg00830351	2.8469	3.55562	2.29602	0.058364	9.92208e-07	8	4.48385e-08	0.618718
cg00831548	1.00019	1.00037	21.1256	9.52357e-06	0.869358	8	0.396286	0.0359147
cg00833037	2.37715	2.98056	3.02629	0.0368773	5.11201e-07	8	1.08502e-09	0.992992
cg00833227	7.36377	8.30167	4.71688	3.5212e-05	1.97604	8	11.448	2.1866e-12
cg00838150	1	1	1.49248	0.223814	1.98923	8	0.528036	0.0995944
cg00838278	1	1	0.168544	0.682025	3.6049	8	0.826087	0.111466
cg00838404	3.97042	4.89273	2.20196	0.0548816	3.02042e-07	8	1.2705e-09	0.975691
cg00838881	2.1055	2.64232	1.75582	0.129853	7.04566	8	1.0385	0.311818
cg00839031	3.53739	4.38425	5.89488	0.000143958	5.28805e-08	8	5.05283e-10	0.9181
cg00839434	1	1	0.00456692	0.946218	4.47194	8	1.13701	0.0686746
cg00841581	1	1.00001	0.0109503	0.916811	1.8075e-07	8	1.44272e-09	0.934465
cg00842154	1.01448	1.02881	0.0109666	0.966388	8.43066e-07	8	3.49011e-08	0.643365
cg00842325	2.93711	3.65967	15.9498	3.40161e-10	4.36202	8	1.14778	0.0594808
cg00842370	4.52891	5.53487	2.78907	0.0167449	1.5457	8	0.471656	0.0756363
cg00843152	1	1	0.380973	0.538038	6.12754e-09	8	5.59892e-10	0.415912
cg00843538	1.92596	2.41759	4.38434	0.00906056	0.386273	8	0.115582	0.10348
cg00843792	1	1	3.33617	0.0698723	5.19859	8	0.981131	0.172081
cg00844490	4.56429	5.57372	4.84031	0.000302442	8.1375e-08	8	2.92693e-09	0.680926
cg00847015	2.09156	2.62756	7.41693	0.000373684	6.66164e-07	8	1.14428e-08	0.836792
cg00847072	3.54514	4.39342	7.86568	5.13301e-06	3.31399e-07	8	6.2791e-09	0.820586
cg00847238	1	1	76.259	5.07831e-15	1.12133e-06	8	1.90037e-08	0.839122
cg00848374	1.44725	1.77224	0.229189	0.717595	3.81479e-07	8	2.07935e-08	0.566099
cg00848520	2.69733	3.37336	13.2156	2.89677e-08	1.5915e-07	8	6.31356e-09	0.653851
cg00850663	4.96057	6.0162	7.87277	5.43733e-07	1.92753	8	0.836598	0.0210339
cg00851590	1.62978	2.03047	14.2855	2.24178e-06	0.438066	8	0.0682627	0.261752
cg00851842	1	1	7.05051	0.00881041	2.21704	8	1.1804	0.007187
cg00851901	1	1	7.63288	0.00647964	3.40198	8	1.08737	0.0360867
cg00851988	1	1	1.38743	0.240742	0.267197	8	0.0663502	0.145628
cg00852595	1.00027	1.00053	55.9763	6.82289e-12	4.38898	8	1.2552	0.0434083
cg00853576	1.38007	1.66986	4.60327	0.0108423	2.03666e-07	8	3.48428e-09	0.837155
cg00855091	1.01492	1.0297	0.435326	0.505776	4.20036e-07	8	3.26822e-08	0.463466
cg00855137	3.81299	4.70564	72.8872	6.58007e-36	6.29462	8	1.14373	0.179582
cg00855890	1.9718	2.47778	14.3739	5.93651e-07	0.0181123	8	0.00239616	0.305431
cg00856080	4.07454	5.01359	3.87924	0.00249459	8.94972e-07	8	4.44849e-08	0.592919
cg00857016	1.00003	1.00006	2.4626	0.118728	0.0224309	8	0.00288764	0.316236
cg00857360	3.25742	4.04483	12.2984	1.21218e-08	6.53599	8	0.835667	0.412015
cg00857814	4.64747	5.66736	32.3356	1.2478e-23	1.10399e-07	8	2.89454e-09	0.756363
cg00858647	1.18413	1.34572	0.666357	0.56874	0.0207457	8	0.00254139	0.32934
cg00858997	1.79931	2.25827	0.698978	0.469464	2.4031e-07	8	1.36943e-08	0.553054
cg00859590	4.09496	5.03803	3.43389	0.0060339	2.51132	8	2.17166	0.000180684
cg00859637	1.69167	2.11511	3.37783	0.0351604	1.80989	8	0.352757	0.193325
cg00860188	1	1.00001	1.14185	0.287013	6.67688e-08	8	5.91855e-10	0.924679
cg00860189	3.28274	4.07822	2.25911	0.0650197	1.87128	8	1.01622	0.00838428
cg00860361	2.73547	3.41616	9.75886	4.75722e-06	1.50348	8	0.261416	0.233959
cg00860838	1	1	77.3312	3.55512e-15	1.24876e-07	8	3.76364e-09	0.722989
cg00861228	3.86181	4.76606	2.55906	0.0279425	3.89707e-08	8	1.36441e-09	0.686907
cg00861348	3.21575	3.99521	0.811585	0.540341	4.9285	8	0.853596	0.214668
cg00861892	1.41617	1.72536	5.88782	0.00379772	1.39977e-07	8	7.02888e-09	0.58942
cg00862066	6.33325	7.42679	5.69932	5.52823e-06	1.87752	8	0.864966	0.0173534
cg00862376	3.35599	4.16386	17.3479	6.95053e-12	4.42693	8	0.943808	0.123076
cg00863447	1.00001	1.00001	0.0358301	0.850142	0.124934	8	0.0184697	0.277767
cg00863740	1.99045	2.50138	5.52369	0.00277127	2.23545e-07	8	3.89496e-09	0.834277
cg00864083	1.3947	1.69179	5.24847	0.022315	4.51254	8	0.586155	0.392127
cg00864262	1.42222	1.7338	2.57524	0.130502	5.22136	8	1.4584	0.0395196
cg00865002	5.14178	6.21207	1.05456	0.384545	0.261501	8	0.041054	0.258096
cg00865099	4.29308	5.26458	1.89986	0.0927395	4.46141	8	0.682431	0.286992
cg00867415	2.65539	3.31791	2.70746	0.0384985	4.0228	8	0.842079	0.135695
cg00867443	1	1	10.4151	0.0015411	3.74034e-07	8	6.55899e-09	0.833317
cg00867949	4.17707	5.13113	2.65549	0.0224567	1.02788	8	0.488243	0.0272969
cg00868376	1	1	2.60524	0.1087	2.91408	8	0.439184	0.300185
cg00871526	3.92936	4.84491	1.12939	0.337339	2.51433e-06	8	2.69543e-07	0.365069
cg00872748	2.58279	3.23016	4.73906	0.00289105	2.1318	8	0.8179	0.0298937
cg00873201	1.41075	1.71499	0.165655	0.773777	0.52124	8	0.100313	0.203401
cg00874125	1	1	7.24803	0.00795762	6.27971	8	1.10912	0.200038
cg00874874	2.96723	3.69533	8.10566	2.18933e-05	5.22102	8	1.48741	0.0353722
cg00875779	3.68809	4.56125	11.5911	7.07018e-09	1.88189	8	1.30966	0.00226873
cg00876235	1	1	1.1983	0.275452	6.32041e-08	8	5.21517e-09	0.446145
cg00876659	1	1	0.251148	0.617044	4.95422	8	0.734026	0.311604
cg00877778	2.1128	2.65255	2.47742	0.0707145	2.47841	8	1.86093	0.000601659
cg00878023	3.86492	4.76969	0.669998	0.541068	1.10155e-07	8	1.20108e-09	0.903569
cg00879119	1.85432	2.3286	0.888523	0.363311	3.77145	8	0.793478	0.137571
cg00879444	4.26533	5.2335	2.07811	0.0699828	9.68392e-07	8	1.62805e-08	0.842186
cg00883967	1	1	0.00601081	0.938312	4.13845	8	1.05681	0.0716373
cg00885424	1	1	0.627622	0.429506	0.389922	8	0.0673053	0.235235
cg00887636	1.00001	1.00001	6.33881	0.0128841	2.20192e-06	8	9.24547e-08	0.639654
cg00887670	1.60833	2.00236	0.936255	0.391366	6.0623	8	2.17728	0.00765169
cg00889599	6.79664	7.84106	1.17204	0.293252	4.06021	8	1.14182	0.0487412
cg00890651	1.7524	2.19665	19.3479	1.18168e-08	4.68165	8	0.948984	0.141978
cg00890916	1	1	2.08951	0.150442	2.04973e-07	8	3.01822e-09	0.86161
cg00893471	1.83513	2.30448	11.4359	1.41508e-05	0.000843734	8	2.59848e-05	0.717155
cg00894554	1	1	6.74651	0.010348	0.40623	8	0.116914	0.113093
cg00896157	2.77277	3.4654	1.80316	0.119828	1.26071e-06	8	9.4175e-08	0.473052
cg00896209	1	1.00001	0.928564	0.336819	5.44299e-06	8	4.90059e-07	0.42028
cg00896768	1	1	13.9219	0.000271803	0.0743508	8	0.0115804	0.263219
cg00896947	2.40759	3.01453	2.33061	0.0766946	1.15491	8	0.867337	0.00424749
cg00897537	1	1.00001	0.389108	0.533746	0.582267	8	0.144248	0.142164
cg00897651	1.69457	2.12008	2.40862	0.0844031	4.2744	8	0.673747	0.272465
cg00900456	4.40733	5.39598	4.83207	0.000367055	3.68677	8	0.613288	0.243259
cg00900734	1.95063	2.4485	1.85416	0.122042	0.446385	8	0.0936438	0.180561
cg00901683	1.0007	1.0014	1.48703	0.224624	2.94537	8	0.427548	0.319471
cg00901685	5.76669	6.87283	2.58469	0.0157426	6.24565e-08	8	2.8748e-09	0.616234
cg00902275	2.09065	2.62392	0.45097	0.60351	0.31283	8	0.0547516	0.228303
cg00902440	1.84483	2.31694	4.8702	0.00641657	2.04343e-07	8	1.18656e-08	0.547605
cg00902716	2.80312	3.50237	0.925766	0.437503	8.5188e-08	8	5.5755e-09	0.512384
cg00903722	1.6214	2.02141	0.941501	0.396956	1.00304e-06	8	6.46137e-08	0.51741
cg00903815	1.47064	1.80698	1.65527	0.141157	7.55841e-06	8	3.1619e-07	0.639508
cg00904423	6.1139	7.22052	29.2529	4.18322e-25	1.0691e-07	8	1.9649e-09	0.827872
cg00906833	1.28481	1.51659	0.580747	0.643577	6.72586	8	1.25819	0.16514
cg00906973	3.14287	3.91319	39.8081	3.61606e-22	0.0141937	8	0.000168973	0.892868
cg00906983	1	1	5.94594	0.0159433	9.19535e-08	8	9.67642e-09	0.3743
cg00907438	4.23107	5.19304	30.9302	9.46032e-22	0.123981	8	0.0137331	0.357763
cg00908601	1.00479	1.00954	0.193301	0.666133	3.8937	8	0.521926	0.370281
cg00908709	1.86213	2.33612	8.35524	0.000229532	0.63066	8	0.143276	0.159175
cg00908850	7.19418	8.17991	1.65568	0.11556	4.07139e-08	8	1.2566e-09	0.719892
cg00908965	1	1	1.64174	0.202105	4.7104e-07	8	7.76856e-09	0.843655
cg00909225	2.53739	3.17752	12.4869	1.89311e-07	0.000257576	8	3.67401e-05	0.283566
cg00909385	1.40811	1.71238	0.371418	0.553894	4.58792	8	0.509879	0.49414
cg00910419	1	1	28.6725	9.35793e-07	4.46387	8	0.622376	0.349147
cg00912815	1	1	0.0448395	0.832593	1.288e-08	8	5.95769e-10	0.613457
cg00913314	1	1.00001	9.26831	0.00277912	5.21335	8	0.603831	0.47751
cg00914030	1	1	3.41964	0.0664333	1.28851e-07	8	3.7781e-10	0.98667
cg00915004	1	1	1.01175	0.316138	0.150692	8	0.0213858	0.289405
cg00915395	3.08975	3.84469	1.33222	0.293926	3.62878	8	1.28406	0.0201871
cg00915647	1.80186	2.26157	7.66981	0.000402931	5.70281e-08	8	2.49495e-09	0.627331
cg00915901	1.95693	2.45748	1.26468	0.327187	6.23744	8	1.2355	0.138364
cg00916651	1	1.00001	0.678808	0.411368	4.36274	8	0.510263	0.460217
cg00917676	4.90804	5.95848	2.01201	0.0702675	2.11109	8	0.624916	0.069891
cg00918089	1	1	0.95014	0.331285	4.32031e-07	8	5.03323e-08	0.344683
cg00918383	4.47744	5.47546	8.62536	4.83867e-07	2.99732e-07	8	3.60785e-09	0.8918
cg00919143	3.87805	4.78404	2.679	0.0209675	3.37645	8	0.842628	0.0859192
cg00919407	1	1	0.284396	0.594662	4.29283	8	2.07052	0.00234242
cg00920372	5.55998	6.65175	4.24113	0.000450477	4.68417	8	1.5499	0.0191824
cg00920454	4.7896	5.82624	2.38221	0.0309231	1.19255e-07	8	1.89976e-09	0.851486
cg00920973	1	1	2.11772	0.147735	0.295421	8	0.0500277	0.240495
cg00921109	1.00033	1.00067	0.782522	0.37781	6.14709	8	0.794606	0.407748
cg00922630	1.47115	1.80698	5.57201	0.00426677	4.00015	8	1.19448	0.0390533
cg00923443	1.04066	1.08018	2.13905	0.133026	1.01825e-07	8	6.07428e-09	0.541373
cg00925802	5.43189	6.523	3.8289	0.00141026	2.22322	8	1.10539	0.00948151
cg00927851	2.68691	3.35488	15.5335	2.02757e-09	5.6329	8	0.915122	0.248543
cg00928703	1.57136	1.95131	13.5111	1.73913e-05	4.96403	8	1.52291	0.0265484
cg00928732	1.90646	2.39362	1.41906	0.276141	1.46539	8	0.796136	0.0124439
cg00929113	4.95444	6.00684	21.7202	6.43936e-18	4.08028	8	0.959246	0.0934936
cg00929397	1	1	0.488168	0.485849	0.27584	8	0.040805	0.278328
cg00929516	3.66421	4.5341	6.57081	4.95682e-05	3.24358e-07	8	3.60314e-08	0.354448
cg00930337	3.03337	3.77603	3.11717	0.0172945	4.33904	8	0.792899	0.191753
cg00930873	4.46085	5.45663	5.0615	0.000167998	3.05303e-07	8	3.78663e-09	0.887876
cg00933498	5.42975	6.52207	2.68314	0.0130343	2.29484e-07	8	1.28838e-08	0.559574
cg00935474	1.00001	1.00002	5.38546	0.0216794	0.000828812	8	3.78237e-05	0.617193
cg00935831	1	1	2.54934	0.112487	8.63297e-08	8	4.37636e-09	0.58802
cg00936991	3.33008	4.13771	14.9121	1.88614e-10	2.07632e-08	8	3.19941e-10	0.855486
cg00939855	1.61793	2.01664	10.3381	6.16295e-05	1.91017e-07	8	1.86585e-08	0.393867
cg00941603	1	1	0.266648	0.606365	0.165827	8	0.0245498	0.277539
cg00942997	1	1	1.22371	0.270441	2.69033e-07	8	1.87712e-08	0.495778
cg00944045	2.18836	2.74591	12.5069	1.41365e-06	2.26178	8	0.97565	0.0175196
cg00945808	1.3893	1.68406	28.1978	6.56278e-10	0.013737	8	0.00137136	0.38821
cg00946032	1.00002	1.00005	5.17271	0.0243907	1.84862e-06	8	2.99095e-08	0.846795
cg00948634	1	1	2.65195	0.105564	2.62312e-08	8	1.81197e-09	0.498731
cg00951719	5.90497	7.01311	8.71575	6.76884e-09	1.08881e-07	8	1.10052e-09	0.913244
cg00951891	1	1	1.95744	0.163893	7.68202e-07	8	5.77794e-08	0.473599
cg00952114	1.42777	1.74296	21.1924	3.93315e-07	9.44732e-08	8	2.33765e-09	0.76647
cg00952468	5.07476	6.13747	2.6126	0.0221851	4.34739	8	0.45747	0.521154
cg00953793	1	1	0.138212	0.710619	5.07664	8	1.86893	0.00948594
cg00953859	4.53409	5.53961	14.31	4.03874e-12	6.25839e-07	8	2.55411e-08	0.647865
cg00954002	1	1	0.0989764	0.753507	0.178753	8	0.0325945	0.220961
cg00954258	3.32824	4.1355	18.8206	9.54591e-13	5.78343e-09	8	1.01194e-10	0.834513
cg00954841	1	1	11.4815	0.000902647	0.249199	8	0.0392753	0.260295
cg00956510	5.87368	6.98157	4.83927	6.72076e-05	1.49967e-08	8	6.51245e-10	0.632273
cg00957001	1	1.00001	4.22898e-06	0.998953	4.39381e-07	8	4.23981e-08	0.39979
cg00957471	1	1	7.4791	0.00700996	0.362105	8	0.0770529	0.180673
cg00957561	1	1	0.0205341	0.886255	0.606335	8	0.133722	0.169525
cg00958552	6.14128	7.2427	1.11789	0.316102	2.0745	8	0.53203	0.103954
cg00959147	1.00048	1.00096	5.03487	0.0263484	6.39146	8	0.929842	0.324094
cg00959249	2.27516	2.85131	13.4208	5.60915e-07	6.18214	8	2.78778	0.00125636
cg00960192	1.88624	2.36693	4.11953	0.0122029	0.823862	8	0.283664	0.0713564
cg00963092	1	1	3.97293	0.0480879	4.47155e-07	8	3.43653e-08	0.467214
cg00965692	1.8617	2.33854	16.8051	4.79363e-08	3.10103e-07	8	4.88788e-09	0.850831
cg00965883	2.59571	3.24538	1.20142	0.339152	0.386848	8	0.0684695	0.224569
cg00966253	4.48953	5.48917	7.51298	2.04014e-06	3.95522e-07	8	2.96931e-08	0.472375
cg00967479	4.74816	5.7787	2.34044	0.0435399	4.39981	8	1.15298	0.0597888
cg00967908	2.2168	2.78275	1.66372	0.162519	7.22561e-07	8	4.76072e-09	0.95011
cg00971828	1.53484	1.8996	0.333972	0.649347	4.36697	8	0.408876	0.596104
cg00971969	5.38468	6.4668	3.45549	0.00255312	5.37613	8	1.19919	0.0960557
cg00973544	1.57198	1.95105	6.77215	0.00304462	1.54402	8	0.274213	0.227889
cg00973592	1	1	0.0706213	0.790809	0.681199	8	0.203278	0.101481
cg00975228	1	1	8.0813	0.00513218	5.25563	8	1.9766	0.00772429
cg00975350	1	1	8.22896	0.00473	0.0036136	8	0.000458196	0.320403
cg00975442	3.63093	4.4905	6.16239	8.45538e-05	5.99555	8	1.95157	0.0142818
cg00976065	3.71064	4.58632	3.16446	0.01405	1.06854	8	0.361247	0.0676192
cg00976203	2.17287	2.72507	0.52981	0.559438	0.523078	8	0.1142	0.169726
cg00976917	1.00001	1.00003	0.143231	0.705651	0.00201088	8	4.29962e-05	0.796999
cg00980719	6.16744	7.26081	2.65312	0.0109062	7.48223	8	2.001	0.0348278
cg00981548	1	1	0.782476	0.377829	0.0235553	8	0.00320889	0.300219
cg00982312	2.85521	3.56571	46.1141	2.56501e-23	9.16473e-08	8	5.02097e-09	0.564387
cg00983568	1.46121	1.79157	2.72088	0.106237	2.31659	8	0.585153	0.103806
cg00985561	3.74412	4.62813	3.59801	0.00672683	9.99114e-07	8	8.45875e-08	0.435441
cg00987824	4.51223	5.51488	4.40578	0.000737876	3.73287e-07	8	2.33441e-08	0.526924
cg00988050	7.50526	8.4035	1.66637	0.105051	1.57375	8	0.518564	0.0621271
cg00988711	3.06607	3.81505	2.31764	0.0765822	4.83904	8	1.16374	0.077745
cg00988788	3.45425	4.2856	6.49925	5.24783e-05	1.05795e-07	8	2.81823e-09	0.751534
cg00989001	1	1	7.33786	0.00755912	0.591093	8	0.0990839	0.243936
cg00989341	1	1	14.5221	0.000203241	3.05916e-07	8	4.05787e-09	0.876856
cg00989791	1	1.00001	0.595593	0.441565	7.10054	8	1.67946	0.0675328
cg00992842	3.28287	4.07672	10.0512	5.74502e-07	0.790103	8	0.255191	0.0813427
cg00993368	5.41145	6.50117	8.18541	5.61535e-08	2.46592	8	1.16669	0.00988721
cg00993893	3.29453	4.09523	22.2379	1.52259e-14	6.78276e-09	8	1.08863e-10	0.84894
cg00994804	1.00174	1.00346	9.74775	0.00216831	4.08424	8	0.987419	0.0876756
cg00995686	1	1	25.2576	1.61877e-06	5.12423	8	1.59466	0.0241916
cg00995852	5.93251	7.03828	6.80777	1.04453e-06	0.839749	8	0.326347	0.0531312
cg01000173	2.39461	2.99955	3.30612	0.0224136	1.93018	8	0.630884	0.0557619
cg01000178	5.81612	6.92324	1.22118	0.338501	1.11559e-06	8	2.7335e-08	0.771797
cg01001202	2.89609	3.61535	6.5115	0.000169068	1.22396e-07	8	1.82563e-09	0.860238
cg01001431	1	1	9.25446	0.00280234	5.82631	8	1.39786	0.0711788
cg01005773	1.9568	2.45841	1.00717	0.316579	4.65107	8	1.25429	0.0513548
cg01006396	1.99255	2.50401	12.6303	3.78397e-06	3.24547e-07	8	9.01328e-09	0.741238
cg01007604	1	1	36.4657	1.21301e-08	1.43892e-07	8	3.75425e-09	0.755675
cg01008025	4.39847	5.38611	7.18598	3.52558e-06	1.27593	8	0.575652	0.0275249
cg01008443	7.48779	8.39704	46.2038	1.64652e-36	2.41687e-08	8	4.08022e-10	0.842568
cg01009870	1.34604	1.61464	14.5307	7.77502e-05	1.1155	8	0.486064	0.0349883
cg01011077	1	1	7.82487	0.00586325	4.17166	8	0.876022	0.135522
cg01012005.1	5.68109	6.78487	4.09558	0.000417862	8.344e-07	8	8.76773e-10	0.998618
cg01012005.2	1.66392	2.07917	0.95999	0.36883	0.0170092	8	0.00118392	0.495167
cg01013124	1.6234	2.02414	7.3015	0.000907369	6.26795e-06	8	8.33472e-07	0.30434
cg01015974	5.56685	6.65812	7.59965	5.14821e-07	4.99251	8	0.696313	0.344708
cg01016328	1	1	14.7073	0.000186361	6.14676e-07	8	8.20617e-09	0.875951
cg01017056	6.8823	7.92599	6.97397	2.25022e-07	1.13037e-06	8	9.97265e-08	0.425736
cg01018428	2.26705	2.84304	0.793699	0.398187	2.89487	8	0.65196	0.126052
cg01019040	5.84824	6.95584	4.15416	0.000335271	8.32985e-07	8	1.33111e-08	0.851487
cg01019569	1.00002	1.00003	2.2957	0.13192	2.69024	8	0.60666	0.131906
cg01019608	1	1	12.2442	0.000620806	2.49999	8	1.05914	0.016846
cg01020408	1	1	2.56538	0.111373	1.05192e-08	8	3.64738e-10	0.689078
cg01020818	4.87879	5.92374	6.66052	4.21179e-06	0.56724	8	0.135558	0.146874
cg01021339	1.30909	1.55712	0.277631	0.608625	2.66805e-06	8	3.25438e-07	0.329812
cg01022031	3.28037	4.07829	1.18312	0.308418	4.25216e-08	8	8.04503e-10	0.820622
cg01022174	3.03912	3.78843	5.12588	0.00104256	7.95525e-08	8	3.499e-09	0.626184
cg01022378	1	1	10.8466	0.00124941	5.09269	8	1.59423	0.0236638
cg01022861	1.00027	1.00054	11.8195	0.00076233	0.346427	8	0.0796156	0.162342
cg01024113	1	1	0.230655	0.631783	5.96953	8	1.32465	0.0955324
cg01024757	1.36117	1.63835	0.194981	0.698375	0.520314	8	0.113005	0.172455
cg01026068	1.9192	2.41007	1.15057	0.307844	1.7461	8	0.618303	0.0472149
cg01026140	1	1	0.0602537	0.806438	0.0117815	8	0.00102804	0.429868
cg01027277	1.00067	1.00135	6.90383	0.00949263	5.84464e-07	8	5.22626e-08	0.422307
cg01027323	6.38231	7.47539	14.6448	7.83272e-15	0.541943	8	0.096256	0.224731
cg01027805.1	1	1	4.20577	0.0420624	8.25032e-07	8	5.49448e-08	0.509477
cg01027805.2	1.0012	1.00241	4.43199	0.0368712	1.16739e-05	8	6.95669e-07	0.541873
cg01028270	1.35767	1.63328	1.07843	0.24539	1.58761	8	0.311116	0.194346
cg01029325	1.60343	1.9961	0.382404	0.67192	4.3209	8	0.598812	0.349503
cg01029859	3.61128	4.47165	1.39111	0.203235	4.1803e-07	8	4.14361e-08	0.388166
cg01029944	3.81383	4.70991	2.13444	0.0586532	4.20912e-07	8	1.5655e-09	0.980258
cg01030727	2.15728	2.7091	7.37445	0.000322463	2.10727e-07	8	7.34988e-09	0.686825
cg01032183	1	1	0.00538422	0.94161	0.826945	8	0.194151	0.151353
cg01032683	3.40738	4.22611	1.84808	0.127313	7.18704	8	2.00757	0.0283089
cg01033280	1.58437	1.97012	5.79401	0.00597377	3.21438e-08	8	1.85474e-09	0.54956
cg01033486	1	1	0.483035	0.488187	5.43702	8	1.48839	0.0422967
cg01033833	1.63324	2.03704	21.0263	8.01198e-09	5.06747	8	1.96613	0.00661899
cg01034494	1	1	17.7096	4.47414e-05	3.37948e-08	8	1.33468e-10	0.977442
cg01036016	1.31522	1.56706	1.12715	0.226162	3.35469e-06	8	4.06015e-07	0.332027
cg01036197	1.8803	2.36154	1.38291	0.225945	3.24974	8	0.629494	0.177575
cg01036505	1	1	59.1775	1.93929e-12	0.425961	8	0.0874211	0.189201
cg01037009	4.74712	5.77732	55.5377	7.33377e-34	4.54147	8	0.685692	0.294687
cg01038105	3.20343	3.98613	3.12802	0.0182744	3.56531e-07	8	2.67952e-09	0.940417
cg01038699	3.66467	4.53249	20.2427	2.38448e-14	0.189883	8	0.0349512	0.21371
cg01039531	1	1	9.63302	0.00229266	3.47778e-06	8	3.60532e-07	0.378691
cg01039540	1	1	1.22989	0.269289	4.35474	8	0.671099	0.288239
cg01041720	4.9234	5.97447	1.2041	0.334606	1.53536e-06	8	7.844e-08	0.586215
cg01042193	1.09123	1.17682	3.50697	0.0661893	2.79307e-07	8	1.3427e-08	0.602448
cg01042844	3.93094	4.84447	2.42003	0.0401324	5.0335	8	1.33383	0.0507193
cg01043501	1.68066	2.1014	0.50533	0.586986	4.08751	8	0.589049	0.324862
cg01045331	1	1	0.273585	0.601747	3.88335	8	0.87033	0.115037
cg01045442	3.34324	4.14803	2.25225	0.0608486	5.08835	8	0.948293	0.175208
cg01046634	4.8675	5.91113	15.8112	9.5073e-14	0.403926	8	0.0611483	0.269006
cg01047058	5.75408	6.85993	31.311	1.21472e-25	2.00161e-07	8	8.01029e-09	0.654184
cg01047218	1.00074	1.00148	0.120193	0.729618	0.00973846	8	0.000281917	0.732939
cg01047390	1.94618	2.44517	3.61986	0.021143	4.0561	8	0.470047	0.458018
cg01049141	1.27041	1.49354	1.90537	0.113065	8.72607e-07	8	2.42788e-08	0.740825
cg01049455	2.61964	3.27405	24.5416	1.21352e-13	0.994889	8	0.409681	0.0426075
cg01050866	1.62895	2.03128	1.01663	0.361097	4.41295	8	1.00363	0.101283
cg01050998	2.29253	2.87296	10.755	5.94511e-06	5.75456	8	1.13772	0.142498
cg01051527	2.35052	2.94541	2.34309	0.0652167	3.97802	8	1.17886	0.0401876
cg01051653	1	1	4.90231	0.0284151	4.86173	8	0.917787	0.175005
cg01052727	1	1	1.29138	0.257708	4.56125	8	0.985431	0.119767
cg01053290	3.98085	4.90203	34.9832	5.21431e-23	0.461794	8	0.089097	0.200347
cg01054501	3.85234	4.75499	1.67623	0.169412	4.51474e-07	8	1.39499e-08	0.717653
cg01056020	1.06856	1.13391	28.8964	7.05714e-07	3.62115e-07	8	6.31393e-09	0.834181
cg01059261	6.55431	7.6327	32.3953	1.16123e-27	1.26627	8	0.494158	0.0437571
cg01059743	1	1.00001	0.455134	0.500976	0.51954	8	0.115085	0.16935
cg01061575	1	1	5.83316	0.0169549	1.5668e-07	8	1.10054e-08	0.493805
cg01063757	1	1.00001	0.00446813	0.94682	0.481666	8	0.161943	0.083707
cg01063908	2.05434	2.58122	14.077	7.87054e-07	1.43319e-07	8	6.85416e-09	0.602877
cg01065776	1	1	3.30146	0.071255	1.00202e-06	8	1.00316e-07	0.388941
cg01066008	1.00075	1.0015	2.2112	0.139025	4.4055e-08	8	9.97634e-10	0.785467
cg01067793	1	1	5.39165	0.0216159	0.640974	8	0.18887	0.104668
cg01068369	2.12979	2.67363	0.932178	0.337797	4.69023	8	0.943069	0.145081
cg01068768	2.4176	3.0277	3.52484	0.0168145	3.65303	8	0.636113	0.221793
cg01070983	3.35652	4.16563	1.55248	0.178883	3.25445	8	0.787104	0.0969343
cg01072588	1	1	0.768428	0.382174	4.3407	8	0.574601	0.381152
cg01073668	1	1	18.0964	3.7335e-05	0.0176718	8	0.00223046	0.321835
cg01073946	4.38561	5.37058	31.9483	1.67535e-22	4.26863	8	1.2614	0.0372721
cg01074811	1	1	5.55138	0.0197951	0.596686	8	0.146809	0.143519
cg01075824	1.00001	1.00002	15.7647	0.000112542	0.516958	8	0.11185	0.175181
cg01077341	2.24251	2.81452	0.506412	0.553757	1.11679e-06	8	9.35594e-08	0.439063
cg01078984	2.7506	3.43492	4.48318	0.0038553	2.14967	8	0.833007	0.028472
cg01079397.1	1.00009	1.00019	2.60528	0.108708	4.91862	8	1.63437	0.0181568
cg01079397.2	4.5595	5.56839	9.09445	5.09679e-08	3.70399	8	0.84014	0.110129
cg01079453	3.52242	4.36241	1.45108	0.206981	0.609983	8	0.153705	0.133571
cg01079466	6.19351	7.29473	11.1864	1.68188e-11	1.04394	8	0.70005	0.00800218
cg01079539	1	1	0.00362174	0.952097	5.039e-06	8	6.07121e-07	0.334992
cg01079563	1.64136	2.04872	0.5862	0.591636	1.2815e-07	8	1.10462e-08	0.430972
cg01079751	2.55977	3.20083	1.16347	0.291358	7.41631	8	1.46943	0.132321
cg01079812	1	1	47.571	1.46357e-10	2.57483e-07	8	8.92345e-09	0.689202
cg01080993	3.78773	4.67933	3.39816	0.00849316	1.19771e-07	8	1.20721e-09	0.912516
cg01081765	1	1	0.315681	0.575094	4.36533	8	0.607312	0.350156
cg01085196	1.46617	1.80039	0.369021	0.585552	3.57652e-07	8	2.7431e-08	0.466008
cg01085723	1	1	0.254755	0.614513	1.86885	8	0.472977	0.114373
cg01087729	3.38344	4.20134	1.09267	0.367568	2.92094e-07	8	2.42685e-08	0.440965
cg01088086	2.98188	3.71927	1.99782	0.0834708	3.10917e-08	8	7.48297e-11	0.991079
cg01088131	1	1.00001	3.71369	0.0558969	3.13375e-06	8	4.33078e-08	0.871017
cg01088303	1.99622	2.50749	1.11448	0.315996	5.15886	8	1.34195	0.0544913
cg01088385	1	1.00001	42.2538	1.28911e-09	6.0098	8	1.42732	0.072715
cg01088404	3.93888	4.85601	31.29	4.2396e-21	9.51334e-08	8	4.99804e-09	0.57697
cg01089213	1	1.00001	3.19723	0.0758367	0.520713	8	0.124515	0.151108
cg01090134	1	1	51.5004	3.63343e-11	4.7713	8	1.07151	0.103112
cg01090334	1	1	42.9319	8.95308e-10	0.0197246	8	0.00264972	0.304139
cg01090774	3.4371	4.25987	5.05577	0.000611884	5.69168	8	1.41932	0.0594957
cg01092932	1.00007	1.00013	6.86927	0.00969394	0.846742	8	0.25581	0.0957911
cg01093013	1.87644	2.35439	18.5688	9.00062e-09	0.598461	8	0.136408	0.158736
cg01093365	2.06352	2.59163	5.94623	0.00138009	4.60392	8	0.727314	0.269777
cg01093482	2.24374	2.81374	16.0605	1.13032e-08	5.03757	8	1.14266	0.0946362
cg01093750	3.91459	4.82751	1.38285	0.232961	0.0148604	8	0.00039123	0.755515
cg01096459	1	1	0.858471	0.355686	4.06981e-07	8	3.12514e-09	0.937823
cg01096814	1.42347	1.73587	0.251484	0.747052	0.0853517	8	0.0126659	0.274506
cg01097137	1	1	20.2358	1.41876e-05	7.27726e-07	8	4.67422e-08	0.520074
cg01097606	2.43995	3.0537	5.9801	0.000669773	7.22357	8	2.60922	0.00541241
cg01097631	4.08661	5.02594	1.2806	0.27133	6.78857	8	1.30458	0.148036
cg01099217	4.42924	5.42071	8.94779	8.50695e-08	1.10567e-07	8	7.52875e-10	0.948792
cg01099625	1	1	33.0548	5.22163e-08	4.10866	8	0.661332	0.26411
cg01100740	3.46906	4.30183	1.67732	0.139759	0.100482	8	0.0187887	0.21004
cg01101069	1.2531	1.4639	0.269768	0.811192	4.98283	8	1.21882	0.0727899
cg01104009	1.00889	1.01765	0.429338	0.521418	0.924753	8	0.281899	0.0923593
cg01105418	6.01651	7.11994	5.91215	4.69616e-06	2.43378	8	0.833243	0.039127
cg01107103	1	1	0.933347	0.335581	1.01737e-06	8	2.51251e-09	0.990367
cg01107215	3.13867	3.90351	1.53323	0.233674	0.711917	8	0.212982	0.0967891
cg01107240	5.83817	6.94563	3.03958	0.00642238	2.26373e-06	8	1.89051e-07	0.441794
cg01107534	5.59282	6.69334	1.84022	0.0898824	9.97998e-08	8	5.10565e-09	0.586441
cg01110553	1	1	0.210493	0.647059	2.20614e-07	8	1.1719e-08	0.574829
cg01112486	1	1	2.58639	0.109931	1.03128e-06	8	8.89105e-09	0.927371
cg01112551	5.85319	6.95852	9.20382	2.56167e-09	0.865994	8	0.299747	0.069239
cg01115712	3.76067	4.64757	2.2405	0.0600088	1.13979e-06	8	1.22842e-07	0.363391
cg01118057	6.36243	7.45935	4.12211	0.000351766	9.0129e-07	8	9.77981e-08	0.363845
cg01118512	2.93818	3.66275	1.30952	0.253646	1.89682	8	0.593485	0.0637375
cg01118731	4.44757	5.44155	1.59682	0.177767	1.93218e-06	8	3.97305e-08	0.806225
cg01119116	5.71462	6.8116	4.22661	0.000326307	4.43177	8	0.876817	0.153719
cg01120541	1.26872	1.49074	0.278828	0.597443	3.56949e-08	8	1.77641e-09	0.592235
cg01120624	3.0503	3.79841	8.09793	1.3204e-05	1.90381	8	0.526624	0.0887385
cg01121770	2.24006	2.80808	0.716685	0.452306	6.44404	8	0.905704	0.344749
cg01122770	2.17194	2.7242	7.33468	0.000226439	1.04108	8	0.479195	0.0304468
cg01123520	1.02862	1.05654	45.6429	1.4605e-10	5.65057	8	1.43413	0.0573234
cg01123777	1.76921	2.21864	2.40787	0.0966685	4.69915	8	0.745041	0.267661
cg01125381	1	1	11.4033	0.000938552	0.0202397	8	0.00260936	0.315804
cg01126232	1	1	0.605644	0.437727	4.58275	8	0.943141	0.138896
cg01127608	7.13797	8.1358	3.31604	0.00152014	9.75117e-07	8	1.97922e-08	0.809691
cg01127764	1.54711	1.91706	0.399579	0.61121	4.9246	8	0.8443	0.222316
cg01128516	1	1	7.89214	0.00566534	5.4034	8	1.5838	0.0306335
cg01130418	1.6129	2.00907	4.0392	0.0200153	5.15349	8	0.805298	0.275371
cg01130580	1.83113	2.2978	0.753325	0.502002	6.74664	8	1.03205	0.286424
cg01130719	3.09894	3.85537	1.08501	0.398808	4.07358	8	0.545483	0.367151
cg01131263	1.00001	1.00001	2.10668	0.148786	0.0243943	8	0.00172875	0.492085
cg01131483	3.55151	4.40096	2.28519	0.0564352	3.48396e-08	8	1.47711e-09	0.636453
cg01132510	2.76163	3.44678	0.970303	0.493201	4.49723	8	0.553622	0.424325
cg01133215	7.5837	8.45132	7.66918	1.0128e-08	4.96779	8	6.24274	7.30525e-07
cg01134518	1	1	41.7873	1.52012e-09	4.83631	8	0.9978	0.135037
cg01135274	1	1	36.3879	1.33018e-08	4.85911	8	0.877059	0.197569
cg01136078	2.34515	2.93815	1.96518	0.10136	5.04618	8	1.16235	0.0893564
cg01136382	1	1	0.747666	0.388625	0.00139137	8	3.29648e-05	0.776295
cg01137610	4.06438	4.99942	1.17791	0.321501	0.33012	8	0.0545308	0.24285
cg01137681	1.61839	2.01621	9.44153	0.000139603	6.09138	8	1.7089	0.0327076
cg01140515	1	1	5.1007	0.025398	0.92764	8	0.435129	0.0320851
cg01140958	1	1	1.03818	0.30993	0.860642	8	0.368338	0.0428062
cg01141533	1	1	32.0983	7.93662e-08	5.85122	8	1.76821	0.023663
cg01141580	1.60024	1.9922	4.90748	0.0101963	0.000634341	8	5.82996e-05	0.411975
cg01141741	5.59153	6.69199	3.71166	0.00116655	8.31507e-07	8	2.17398e-08	0.757709
cg01143372	1	1.00001	4.08097	0.045236	4.47867	8	0.564432	0.413583
cg01143391	1.81794	2.27958	2.72357	0.0551386	0.864051	8	0.34894	0.0481477
cg01145031	1	1	15.5989	0.000123198	4.70271	8	1.33266	0.0420591
cg01145947	1	1	8.07216	0.00513351	1.24669e-06	8	1.35645e-07	0.36454
cg01149078	1	1	56.1895	6.39461e-12	4.52276	8	0.66847	0.313167
cg01150223	4.47492	5.4726	0.960354	0.412119	9.38619e-08	8	6.95447e-09	0.476303
cg01150262	1	1	0.379861	0.538631	0.417552	8	0.0806927	0.204767
cg01150494	3.0784	3.83232	2.40536	0.0599799	1.87082	8	0.28989	0.278738
cg01151827	4.38604	5.37153	16.1564	3.30869e-13	1.16104e-07	8	1.31706e-09	0.899194
cg01151874	1.7983	2.25651	13.8756	1.8765e-06	4.5986	8	0.63816	0.349351
cg01153166	3.46803	4.29763	29.4209	1.48339e-18	4.57427	8	0.968227	0.12407
cg01153660	1	1	14.1395	0.000244568	1.15571e-06	8	9.02738e-08	0.462404
cg01154505	1	1	0.143677	0.705201	2.21651e-06	8	1.66377e-07	0.474194
cg01155258	1.03058	1.0605	6.11412	0.0144703	0.026104	8	0.00352496	0.302507
cg01155266	1	1	1.55545	0.214316	3.48476e-07	8	4.77077e-09	0.872374
cg01156435	1.55271	1.92552	1.58146	0.16804	0.0107452	8	0.00148347	0.293991
cg01156745	1.88982	2.37391	0.545506	0.519329	4.33349	8	1.19144	0.0505977
cg01156877	1	1	72.6188	1.72684e-14	1.46662e-07	8	1.58613e-09	0.903193
cg01156934	1.41154	1.71674	12.7703	0.000148344	1.64409	8	0.286054	0.23564
cg01158430	3.79071	4.67949	1.85262	0.102388	0.612506	8	0.146419	0.145487
cg01160956	1.70786	2.13772	0.625855	0.553432	4.92406	8	0.704512	0.330861
cg01161204	5.87289	6.97844	7.04747	8.24145e-07	0.742938	8	0.228727	0.0917659
cg01161521	1.00003	1.00005	3.05808	0.0824325	0.523551	8	0.133435	0.136669
cg01162115	2.63601	3.29382	1.00825	0.386829	0.726479	8	0.138654	0.203137
cg01163805	1.44019	1.75981	0.305939	0.735732	0.360846	8	0.0724876	0.193062
cg01166318	5.86472	6.97251	12.7913	1.19596e-12	3.42606e-07	8	1.43347e-08	0.642341
cg01166712	2.97724	3.70975	4.39887	0.0022988	1.4664	8	0.553135	0.0434231
cg01167388	1.72061	2.1544	18.9259	2.16664e-08	5.45709	8	1.63489	0.0264353
cg01167424	3.6761	4.54697	18.0013	5.22807e-13	1.77081	8	0.351508	0.185517
cg01167616	3.33193	4.1399	1.45218	0.212305	7.0846e-07	8	7.17863e-08	0.381612
cg01167862	1.48873	1.83356	11.7243	0.000155384	5.74243e-08	8	5.38026e-10	0.918956
cg01167936	1	1	5.3382	0.0222541	8.88141e-07	8	2.59513e-08	0.730202
cg01169222	5.11895	6.18858	7.68251	6.00933e-07	7.89022e-08	8	2.58987e-09	0.704427
cg01169651	1.39214	1.68712	0.173663	0.78961	0.264742	8	0.0415166	0.259776
cg01169686	2.74561	3.42798	2.74802	0.0460759	1.13976	8	0.760203	0.0072905
cg01171272	1.30912	1.5563	0.65978	0.36106	6.36922	8	0.904969	0.33891
cg01171336	3.67569	4.54664	22.9482	7.08321e-16	2.13875	8	0.89015	0.0215723
cg01171786	1	1	2.46762	0.118378	0.748107	8	0.250603	0.0794176
cg01173053	1.71227	2.14284	0.337111	0.677609	6.54689	8	0.96985	0.308661
cg01173774	3.53799	4.38496	1.52037	0.171304	1.07004e-07	8	3.93606e-09	0.673976
cg01174929	4.37343	5.3568	6.56711	1.04909e-05	0.0377737	8	0.00562159	0.271445
cg01178121	5.79142	6.89356	3.083	0.00389032	2.94336	8	0.557119	0.189908
cg01178999	1.84802	2.31937	0.535019	0.515958	1.6249	8	0.410114	0.117716
cg01179128	1	1	10.0683	0.00184925	5.22925	8	1.27922	0.0709952
cg01180003	1	1	6.81842	0.00999115	4.60443	8	0.784912	0.229914
cg01180566	1.59075	1.97735	0.904293	0.444012	0.244815	8	0.0493766	0.192429
cg01181227	1.97949	2.48762	6.90611	0.000908214	2.56974e-06	8	5.28843e-08	0.80399
cg01183821	1.00002	1.00003	0.538187	0.464408	6.26807	8	0.984615	0.272149
cg01184817	1	1	0.162021	0.687888	2.51119e-07	8	2.23561e-08	0.423618
cg01186017	1.07814	1.1518	0.70784	0.453311	6.49494	8	1.41256	0.0989205
cg01187271	3.18352	3.96224	24.5164	2.0531e-15	1.41149e-08	8	2.29486e-10	0.846751
cg01190601	3.07189	3.82796	16.1217	1.22659e-10	1.34631e-06	8	5.80771e-08	0.631484
cg01193554	4.58062	5.59214	36.8451	9.62529e-26	7.42061e-08	8	2.73965e-09	0.67425
cg01193706	1.00001	1.00001	1.49226	0.22382	0.484039	8	0.0889506	0.217955
cg01193810	6.08917	7.19627	2.5626	0.0140186	1.95479e-06	8	2.13238e-07	0.362149
cg01194026	6.16793	7.2732	0.955601	0.485979	1.16363e-06	8	7.24597e-08	0.529663
cg01194087	1.00032	1.00063	83.8668	4.32188e-16	0.967181	8	0.21759	0.160426
cg01194316	2.8574	3.56837	1.8803	0.144105	5.61714e-08	8	2.3303e-09	0.641978
cg01195112	1	1.00001	4.5934	0.0337405	9.20735e-07	8	1.26025e-08	0.872404
cg01196619	1.58393	1.96808	1.12283	0.37224	2.2079	8	0.565957	0.10201
cg01197044	8.25763	8.82797	3.63763	0.00108657	5.8177	8	0.937945	0.253645
cg01197537	1	1	4.79971	0.0300504	1.45742	8	1.9047	7.65448e-05
cg01197840	1	1	6.31	0.0130862	1.80007e-07	8	9.11951e-09	0.588194
cg01198746	5.50268	6.599	3.15212	0.0047068	2.6832e-07	8	8.5552e-09	0.71179
cg01199420	1	1	18.2508	3.48641e-05	0.802005	8	0.299674	0.0613648
cg01200261	3.88986	4.79665	5.95774	7.55242e-05	4.72411	8	0.860023	0.189722
cg01200904	1.21493	1.39913	2.37102	0.0824712	7.47	8	1.72912	0.0725152
cg01202361	1.16053	1.30275	0.0979304	0.774774	0.617294	8	0.132041	0.176192
cg01202508	1	1	0.00188998	0.965386	0.0127875	8	0.00155207	0.333009
cg01203708	3.86535	4.76896	1.647	0.143487	3.54637	8	0.242972	0.728494
cg01204422	1	1	0.525298	0.469775	4.37574	8	0.954294	0.11842
cg01204508	2.58406	3.22916	0.720297	0.499807	6.31491	8	1.01916	0.250701
cg01206394	1	1	0.348203	0.556044	0.783045	8	0.251081	0.0862043
cg01206957	1.00034	1.00067	7.63767	0.00648023	6.61008	8	1.51873	0.0790565
cg01208948	1.52445	1.883	6.82315	0.00135418	0.475038	8	0.0965351	0.189111
cg01209550	1	1	1.72459	0.191149	0.485153	8	0.121226	0.14157
cg01209857	1	1	0.917126	0.339836	3.21836	8	0.373596	0.44506
cg01211648	2.34118	2.93625	9.75138	8.19469e-06	3.83529e-07	8	3.42013e-08	0.420352
cg01212216	4.58682	5.59913	1.96362	0.0856868	2.17381e-07	8	7.66009e-09	0.68617
cg01213012	5.33304	6.41822	6.22382	5.8267e-06	0.182856	8	0.0409539	0.166537
cg01213047	1	1	4.69029	0.031946	0.230555	8	0.0357951	0.264439
cg01213247	1.95653	2.45727	3.06223	0.0408858	1.87759	8	0.416984	0.149156
cg01214458	3.95487	4.87463	8.19388	1.7176e-06	1.60331e-08	8	3.93582e-10	0.769847
cg01220605	5.48485	6.58024	2.35091	0.0301746	3.96093e-08	8	1.41426e-09	0.683666
cg01220800	1.48832	1.83233	7.60688	0.00288812	4.60307	8	0.774548	0.234747
cg01222249	3.564	4.41575	1.07498	0.330174	2.44947e-07	8	6.48856e-09	0.752884
cg01223055	1	1	4.7197	0.0314782	5.29826	8	0.853575	0.258879
cg01224972	2.92176	3.64175	0.944254	0.350844	3.58876	8	0.856884	0.0958592
cg01225942	1	1	3.368	0.0684954	3.63266e-08	8	1.09922e-09	0.722055
cg01227169	1	1	0.279946	0.597557	4.30483	8	0.836974	0.166701
cg01227261	1.00001	1.00002	3.20357	0.0755367	0.377201	8	0.0755509	0.19574
cg01227361	2.48308	3.10716	0.975041	0.375235	1.16382	8	0.461295	0.0437282
cg01232138	2.11764	2.65873	2.14519	0.11491	4.45753	8	0.807275	0.196242
cg01232381	1	1	0.425994	0.514987	0.776988	8	0.185787	0.147608
cg01232762	1.49591	1.84394	2.96673	0.090649	0.0122182	8	0.000270412	0.790246
cg01233692	1	1	1.11303	0.293155	1.74973e-07	8	1.42632e-09	0.932581
cg01234044	8.57683	8.94062	12.8109	1.87928e-14	7.18637	8	1.54799	0.0986725
cg01234945	1.00017	1.00034	2.11344	0.148143	1.3068	8	0.38633	0.0899722
cg01235968	1.00003	1.00006	26.6104	8.99568e-07	0.0256208	8	0.000570719	0.790317
cg01236822	1	1	0.0516186	0.820597	4.78913	8	0.717371	0.304847
cg01239622	1	1	1.13087	0.289333	0.472678	8	0.0909275	0.205708
cg01239827	1	1	34.7235	2.61772e-08	4.32569	8	0.715592	0.247977
cg01240843	3.67414	4.5458	1.99644	0.0973639	2.44233e-07	8	9.65358e-09	0.655331
cg01241756	3.54342	4.38944	11.0175	2.83211e-08	2.5792	8	1.44962	0.00349282
cg01242319	3.66701	4.53594	3.37772	0.00756764	2.76097	8	1.88271	0.000786262
cg01243266	4.96951	6.02589	2.12312	0.0533064	1.66166	8	0.386091	0.138559
cg01243312	2.01462	2.52944	4.80949	0.0071057	1.34397	8	2.19673	1.33511e-05
cg01243922	1.85621	2.33152	1.4828	0.226058	2.71675e-08	8	8.4173e-10	0.715683
cg01245471	5.8413	6.9488	14.0783	9.80866e-14	2.9687e-07	8	1.53436e-09	0.966491
cg01246498	5.31105	6.39567	12.4773	9.82401e-12	0.0106101	8	0.00138915	0.308527
cg01246749	1	1	0.20019	0.655226	0.110427	8	0.015428	0.293603
cg01248517	1.21752	1.40327	0.95424	0.46245	6.12369	8	0.870555	0.338532
cg01250422	6.73918	7.80249	3.41981	0.00133193	6.40813e-07	8	1.58336e-09	0.990917
cg01252899	1.00006	1.00012	0.0770266	0.781835	6.9207	8	1.40798	0.124535
cg01253807	1	1	0.277617	0.599067	0.589177	8	0.15572	0.127771
cg01253880	1.47467	1.81208	0.415265	0.716723	7.19591	8	1.77458	0.054675
cg01254459	2.56056	3.20595	2.64764	0.0481608	5.95875e-08	8	1.53783e-09	0.757947
cg01255766	1	1	1.13154	0.289192	3.41503e-07	8	3.39956e-09	0.912627
cg01257828	3.2045	3.98742	8.05645	6.98155e-06	5.35216e-07	8	5.68719e-08	0.367589
cg01258963	1	1	1.80927	0.180681	0.778947	8	0.228308	0.103054
cg01260478	1.27317	1.49814	7.77703	0.00514064	2.0361e-06	8	2.39824e-07	0.340026
cg01261238	1	1	15.1714	0.000149464	0.852625	8	0.335289	0.053306
cg01261613	1.6867	2.10954	0.967816	0.360962	4.55995	8	0.743741	0.251984
cg01262663	6.11706	7.22103	8.01369	2.43397e-08	0.637863	8	0.172987	0.118752
cg01263679	5.45683	6.54566	1.05491	0.358508	4.06707	8	0.651364	0.262141
cg01264497	3.41936	4.23996	25.32	1.72669e-16	0.489594	8	0.089886	0.213572
cg01266390	8.00342	8.7075	6.54073	4.24406e-07	3.85719	8	1.67921	0.00598797
cg01266508	1.69067	2.1153	1.90376	0.139294	3.12312e-07	8	1.36874e-08	0.626855
cg01267062	1.1892	1.35376	4.09921	0.0506521	2.92685	8	0.290621	0.521265
cg01267365	1	1	0.0111585	0.916027	4.59563	8	0.59224	0.40017
cg01268650	2.45926	3.0772	24.1701	7.15625e-13	5.64567	8	0.857631	0.29112
cg01268748	1	1	38.9468	4.64119e-09	3.71682	8	0.542468	0.319622
cg01268872	1	1	22.3908	5.49966e-06	2.61975	8	1.95625	0.000540424
cg01270409	3.0785	3.83592	8.17869	1.26835e-05	1.36779e-07	8	6.54907e-09	0.6027
cg01272490	4.07284	5.0119	1.83982	0.106814	2.99035	8	0.902295	0.0495297
cg01273180	1.43885	1.75966	0.476153	0.49259	4.78992e-07	8	4.71254e-08	0.392106
cg01273460	5.66336	6.76656	5.19519	3.7134e-05	3.35734e-07	8	1.98593e-08	0.544525
cg01273518	1.01222	1.02427	25.2002	1.53907e-06	4.38804	8	1.34652	0.0316906
cg01275157	4.86218	5.90682	4.18941	0.000631317	3.01086e-07	8	1.77527e-10	0.999691
cg01275810	5.4608	6.55349	1.89267	0.071811	0.989034	8	0.475959	0.0272314
cg01277258	5.41301	6.49769	4.78344	0.000126023	4.88811	8	0.948713	0.157512
cg01279020	1	1.00001	1.11913	0.291839	4.11014e-07	8	1.50552e-08	0.67526
cg01280724	1	1	2.92878	0.0891221	1.61333e-07	8	1.37752e-10	0.999105
cg01280744	3.52538	4.36994	1.03453	0.364008	0.00541016	8	0.00023426	0.631011
cg01284284	2.12882	2.67123	10.8773	9.95909e-06	7.14939	8	1.58934	0.0859963
cg01286580	2.1722	2.72758	2.50004	0.0739023	1.51904e-08	8	2.43468e-10	0.84837
cg01290613	5.21453	6.28585	1.22603	0.326675	5.46845	8	1.71582	0.0202601
cg01292679	1	1	2.18686	0.141333	1.68528e-08	8	2.32988e-10	0.870964
cg01292864	3.78948	4.68103	5.53666	0.000185308	0.0268695	8	0.00301989	0.351453
cg01293622	1	1	0.571558	0.45085	0.0155262	8	0.000308234	0.811967
cg01293647	4.28906	5.26192	21.45	1.85443e-16	1.7754	8	0.62162	0.0475405
cg01293763	1.00001	1.00001	4.60668	0.0335583	6.37941	8	1.01706	0.262279
cg01294450	3.87128	4.77483	2.09386	0.0661259	0.242872	8	0.0418332	0.231227
cg01297276	1.82267	2.28794	0.497724	0.566457	0.054182	8	0.00561406	0.377187
cg01298452	2.20369	2.76655	3.55673	0.0145599	4.92917e-08	8	1.26256e-09	0.759359
cg01301023	1.40336	1.7058	0.322247	0.592145	1.63417e-06	8	1.56992e-07	0.39925
cg01301138	7.83002	8.61186	6.61916	3.93486e-07	2.58933	8	0.412906	0.269181
cg01301326	3.04658	3.79111	19.5786	2.22442e-12	5.31802	8	1.02217	0.15854
cg01301379	1	1	1.00649	0.317395	0.0133149	8	0.000954074	0.488406
cg01302905	7.26892	8.22548	4.71716	3.2019e-05	4.43138	8	0.989227	0.10664
cg01307387	3.05155	3.79883	6.11077	0.00019727	1.01314	8	0.229392	0.154195
cg01307653	1	1	0.461696	0.497931	3.90085	8	0.684276	0.21983
cg01308925	2.74664	3.43354	1.30638	0.230147	1.53906e-07	8	2.31481e-09	0.858855
cg01309159	1	1	0.883943	0.348666	0.432572	8	0.127931	0.107431
cg01309929	1.79909	2.25798	1.2979	0.244878	2.99117e-07	8	1.69454e-08	0.554753
cg01311296	3.02217	3.76215	1.10626	0.43109	4.74762	8	0.660402	0.346653
cg01312261	4.55065	5.55822	12.9166	4.86853e-11	3.86114	8	0.59986	0.279173
cg01313856	1	1	0.339081	0.561253	9.61145e-07	8	4.30548e-08	0.622219
cg01314094	1	1	15.5671	0.000124724	4.25362	8	1.04582	0.0805408
cg01314601	1	1	0.473832	0.492314	2.32829e-07	8	1.59591e-09	0.946925
cg01314755	1	1	0.723996	0.39622	0.49186	8	0.0893325	0.221148
cg01315721	2.82837	3.53308	31.6525	1.54437e-17	1.67156e-07	8	5.13156e-10	0.985796
cg01316866	2.76669	3.45321	3.82079	0.00845662	0.745286	8	0.233632	0.0879424
cg01316934	2.18673	2.74557	6.44331	0.000634564	1.09043e-06	8	9.35827e-08	0.431884
cg01317356	1.00001	1.00002	0.224145	0.6366	0.0432952	8	0.00122996	0.739323
cg01319039	5.83499	6.9424	1.59506	0.121377	2.02989e-07	8	6.75237e-09	0.701575
cg01319431	1.26646	1.48697	19.3462	7.3886e-06	1.75613e-07	8	1.21607e-08	0.496819
cg01319626	3.03661	3.7854	0.919668	0.451586	5.79944e-08	8	1.38122e-09	0.775412
cg01319629	4.73107	5.75987	1.58539	0.135043	0.736183	8	0.165533	0.159342
cg01320719	4.33716	5.31382	11.5043	1.17429e-09	5.5867	8	1.55277	0.036778
cg01322554	3.2241	4.01092	2.28124	0.0628307	3.52347e-08	8	1.02568e-09	0.731156
cg01324452	1	1	0.0961422	0.756948	4.83902e-07	8	3.00811e-08	0.529615
cg01324791	1.60883	2.00409	4.4375	0.0133834	1.33604e-07	8	2.35232e-09	0.83224
cg01324959	1	1	0.0325353	0.857109	0.860829	8	0.371965	0.0417277
cg01325609	1	1	0.458818	0.499249	1.20286	8	0.583467	0.0242574
cg01326050	6.20778	7.3118	1.57473	0.173409	9.03815e-07	8	9.90913e-08	0.360723
cg01326399	1.37487	1.66029	0.869839	0.518421	0.289643	8	0.0436871	0.27095
cg01327047	1	1	46.9577	1.85442e-10	1.04274e-07	8	9.58616e-09	0.414107
cg01328691	8.61447	8.95006	2.3591	0.0179587	7.12588	8	2.09134	0.022321
cg01328716	1.96683	2.47172	0.543962	0.574848	0.000445624	8	9.64105e-06	0.794269
cg01328839	3.40999	4.22839	1.02997	0.360321	4.49948	8	0.523858	0.459505
cg01329059	1.75748	2.20376	0.84253	0.444271	7.16559e-08	8	1.22203e-09	0.837773
cg01329421	3.85936	4.76007	4.88027	0.000404708	0.46598	8	0.100575	0.171621
cg01329441	1	1	0.0999733	0.75231	2.41568e-07	8	1.59872e-08	0.511316
cg01329995	2.76205	3.44756	2.41456	0.0521693	0.765975	8	0.183273	0.14392
cg01330940	4.67153	5.69435	5.73026	4.06383e-05	1.12157e-07	8	1.47659e-09	0.879944
cg01332968	1.50355	1.85515	17.6009	3.34598e-06	5.89441e-07	8	3.03115e-08	0.582601
cg01333192	1.18611	1.34836	7.11377	0.00914954	3.0138	8	0.615767	0.160848
cg01333334	3.69856	4.57313	4.67727	0.000842554	0.117174	8	0.0174655	0.27082
cg01334218	2.09489	2.62847	8.89117	7.35251e-05	0.832861	8	0.287791	0.0704142
cg01334355	3.44821	4.27306	13.6021	8.88503e-10	6.12594	8	1.3466	0.0949142
cg01334806	5.39784	6.48728	41.1656	6.30819e-30	1.31893	8	1.36352	0.000538972
cg01334830	1.85228	2.32604	2.74487	0.0618536	4.4116	8	0.80348	0.194027
cg01336022	4.05686	4.99379	30.6745	4.72981e-21	1.87617	8	0.487427	0.10403
cg01336082	3.55953	4.41045	28.734	1.14426e-18	5.77916e-08	8	3.56846e-09	0.529632
cg01336859	1.00018	1.00037	3.68959	0.0567537	5.1992	8	0.631322	0.445046
cg01337054	1.82059	2.28495	0.600476	0.502336	0.0911333	8	0.0102351	0.353938
cg01337143	1.77587	2.22495	9.39326	8.83766e-05	0.744095	8	0.27652	0.0616226
cg01337511	6.02162	7.12961	1.67962	0.112246	8.56947e-06	8	1.00175e-06	0.341799
cg01339203	1	1	4.04189	0.0462129	1.09569e-06	8	5.87466e-08	0.57219
cg01340046	1	1	2.26607	0.134381	5.71777e-09	8	4.70501e-10	0.446958
cg01340118	1	1	25.6819	1.32447e-06	0.755261	8	0.268206	0.0698948
cg01340195	4.77632	5.81146	2.03805	0.065044	1.9405e-06	8	1.28216e-07	0.510956
cg01341452	3.69642	4.56897	0.872949	0.510416	4.56578	8	0.741186	0.252297
cg01341696	5.84372	6.95125	3.6872	0.00103348	1.40662e-07	8	5.853e-09	0.643814
cg01342051	6.24423	7.33284	10.213	1.53944e-10	5.56274	8	0.93645	0.226268
cg01342157	3.5969	4.45322	35.842	4.44323e-22	1.93144	8	0.645619	0.051509
cg01342627	4.00433	4.93129	56.2766	1.29771e-31	3.82589	8	1.2285	0.0293091
cg01343642	1	1	0.467356	0.495282	1.7442e-06	8	1.78017e-07	0.383271
cg01343704	1	1	4.43883	0.0368639	3.21477	8	0.819291	0.0857567
cg01344546	7.8164	8.59969	10.7299	4.18781e-12	6.04677	8	1.39437	0.0797394
cg01346827	1	1	0.332561	0.565055	3.15208	8	0.671625	0.143966
cg01347849	1	1	0.468139	0.494922	1.14151e-07	8	8.58093e-09	0.473764
cg01349535	1.87371	2.35226	12.1373	7.8032e-06	6.44802	8	1.6593	0.0474538
cg01351315	2.7633	3.44916	7.284	7.60215e-05	4.05859	8	0.511634	0.404709
cg01351663	6.36842	7.46232	14.4115	1.29653e-14	0.549455	8	0.0975091	0.22496
cg01351677	5.99778	7.10384	1.69217	0.117767	0.44667	8	0.0837268	0.209879
cg01352789	1	1	91.7252	3.49125e-17	3.8308e-08	8	8.30291e-10	0.794216
cg01353533	3.55372	4.40358	11.2514	1.80665e-08	1.22321e-07	8	7.50228e-09	0.531611
cg01356224	1.05189	1.10194	0.0380613	0.947868	3.79035e-07	8	1.41175e-08	0.670813
cg01356694	1.56387	1.94137	1.68945	0.241809	1.49271e-07	8	1.00184e-08	0.505401
cg01357874	1	1	1.94003	0.165783	0.747044	8	0.256593	0.075326
cg01358290	4.1078	5.05197	1.5049	0.18617	0.00904532	8	0.000220986	0.771581
cg01358620	1.00282	1.00562	1.35912	0.246326	3.72861	8	0.523742	0.341651
cg01359274	1.54484	1.91278	0.541028	0.611824	1.64125	8	0.443627	0.100907
cg01359371	1.61504	2.01115	1.65875	0.192454	1.92372	8	0.725174	0.0357874
cg01359455	2.95776	3.69009	19.3099	4.147e-12	1.329e-08	8	3.78893e-10	0.735819
cg01360156	5.17232	6.24646	3.74997	0.00157029	1.04789e-07	8	5.73256e-09	0.566853
cg01360767	3.34695	4.15783	2.35282	0.0515682	2.83094e-07	8	1.05107e-08	0.671424
cg01361021	1.48107	1.82169	6.70402	0.00164673	4.42056	8	1.08712	0.0771511
cg01361776	1.94976	2.45025	0.520485	0.536229	1.95725e-07	8	1.9813e-08	0.382953
cg01362022	1.38187	1.67169	0.205212	0.696211	6.45004	8	0.804564	0.433248
cg01365416	1.66848	2.08403	2.25186	0.11155	1.96095	8	0.478743	0.120185
cg01365700	2.2417	2.81352	1.75409	0.136489	3.0903e-07	8	3.7543e-08	0.329399
cg01366864	3.61846	4.47646	1.9982	0.0796694	4.74887	8	0.538706	0.479673
cg01368226	1	1	3.89029	0.0504551	0.822726	8	0.191275	0.153836
cg01369215	1	1	0.289903	0.591126	4.90452	8	1.04047	0.122922
cg01369393	1	1	7.828	0.00585362	4.38929	8	0.565928	0.398201
cg01369969	2.33606	2.92993	1.88689	0.132796	3.01729e-07	8	7.17889e-09	0.775186
cg01370449	5.06675	6.13211	5.14003	7.3411e-05	2.17993	8	1.13439	0.00785989
cg01370575	2.08404	2.61575	2.44235	0.0987667	7.02757	8	1.69502	0.0607918
cg01371095	3.19828	3.97995	13.8955	1.3797e-09	3.17243e-08	8	3.80338e-10	0.89132
cg01373206	1	1	0.24217	0.623382	1.01646	8	0.685407	0.00857629
cg01374277	1.00002	1.00003	0.928948	0.336713	1.277e-06	8	9.97302e-08	0.462455
cg01374343	1.03254	1.06435	3.1738	0.0692399	7.83136e-07	8	5.36579e-08	0.500948
cg01374344	4.65685	5.67789	1.36157	0.217858	1.4646e-07	8	1.06134e-08	0.483217
cg01374899	5.35803	6.4459	1.42826	0.198561	1.38913e-07	8	1.63001e-09	0.895537
cg01376725	1	1	0.958429	0.329213	1.66909	8	0.467233	0.0939461
cg01378367	1	1	3.71244	0.0559375	9.46672e-07	8	7.98501e-09	0.92944
cg01378910	1.17313	1.32574	3.03733	0.0542779	6.06666	8	1.32949	0.0987018
cg01379609	1	1	2.90523	0.0904051	0.365234	8	0.0573251	0.26187
cg01380208	2.52986	3.16829	2.64533	0.0505671	2.80191e-08	8	1.24964e-09	0.622293
cg01381410	2.39309	3.00018	4.30894	0.00604072	8.36882e-08	8	6.55568e-10	0.93648
cg01382164	3.46645	4.2951	1.2452	0.276514	5.36228	8	1.63826	0.0240038
cg01383681	2.46395	3.08338	4.68214	0.00353046	0.966597	8	0.357386	0.0571177
cg01385056	1.00001	1.00002	0.218872	0.640638	6.76598	8	1.67263	0.0566623
cg01385439	4.71046	5.73785	22.0429	8.8143e-18	0.0128069	8	9.56755e-05	0.942159
cg01385512	1	1	7.14582	0.00838141	3.14467	8	1.957	0.00103521
cg01387835	1.00002	1.00003	0.818276	0.367189	1.82336	8	1.13078	0.00498227
cg01387937	3.13918	3.90467	6.32922	0.00012975	1.10638	8	0.385433	0.0622594
cg01391058	5.03814	6.10048	23.8139	1.3576e-19	8.2371e-08	8	1.89119e-09	0.784934
cg01391858	6.29659	7.38671	5.27653	1.70037e-05	4.07063	8	2.49321	0.000397972
cg01392682	1.00001	1.00003	1.22492	0.270199	0.0635659	8	0.00832641	0.311618
cg01392943	7.12975	8.11992	13.3546	2.64942e-14	3.31704	8	1.72398	0.00286885
cg01393027	2.84857	3.55333	13.5216	1.04235e-08	0.456794	8	0.10112	0.166131
cg01393477	3.06453	3.81909	14.2547	1.50399e-09	3.5303e-08	8	1.10671e-09	0.713515
cg01393721	3.42054	4.24552	1.56535	0.164073	1.46358e-07	8	4.88151e-09	0.698613
cg01393939	1	1.00001	3.75378	0.0546049	1.44351e-06	8	2.6135e-08	0.827758
cg01394860	5.51046	6.60581	4.04462	0.000532811	1.59271	8	0.265247	0.250139
cg01397139	1.20445	1.38075	13.0494	0.000281826	5.16643	8	1.27694	0.0681424
cg01397373	3.67805	4.5504	6.94056	2.45561e-05	5.13646e-07	8	2.4559e-08	0.603428
cg01398149	3.13426	3.89905	1.27428	0.245913	1.26452	8	0.387147	0.0808989
cg01398352	4.40809	5.39601	17.2128	6.99205e-14	4.42397	8	0.783068	0.206404
cg01399119	3.88313	4.78905	19.9968	1.31571e-14	4.39258	8	1.5193	0.0166811
cg01399875	1.85784	2.33361	3.47407	0.0284242	1.2435e-06	8	5.23552e-08	0.637704
cg01403539	2.90162	3.62206	25.0453	8.18168e-15	1.74095e-07	8	1.43704e-08	0.443088
cg01403803	4.02024	4.95063	2.725	0.0204156	1.42079e-07	8	1.00487e-08	0.489675
cg01403858	1	1	0.129702	0.719269	3.46262	8	1.22582	0.0226021
cg01405801	4.21123	5.17135	4.00441	0.00161636	3.61109e-07	8	3.85669e-09	0.906263
cg01406602	1.80525	2.26596	1.59021	0.175067	5.09637e-07	8	1.76651e-08	0.688206
cg01408700	4.43922	5.43308	6.68054	9.73453e-06	1.50606	8	1.05977	0.00356916
cg01409850	1	1	1.29635	0.256733	2.924e-06	8	3.13866e-07	0.368492
cg01409964	1	1	20.6895	1.17716e-05	4.40852	8	1.68678	0.0099432
cg01410982	1	1	24.7929	1.91232e-06	0.218976	8	0.0325898	0.276294
cg01412053	4.30944	5.28528	2.266	0.0563861	1.76293	8	0.373387	0.164467
cg01413040	1.95775	2.45721	1.56394	0.195296	0.665051	8	0.17261	0.127832
cg01414173	1	1	2.86438	0.0926788	2.09887e-07	8	3.38873e-09	0.847135
cg01416702	1	1	5.65553	0.0186859	0.272715	8	0.0409798	0.273835
cg01416924	1	1	0.341238	0.560011	7.5765e-08	8	1.72137e-09	0.784803
cg01418317	3.0954	3.85628	8.96289	3.60669e-06	2.60005e-07	8	1.24007e-08	0.603798
cg01418441	1	1	1.31317	0.253735	4.02665	8	0.611778	0.296906
cg01422094	1.92098	2.41391	0.97779	0.326637	6.55674e-07	8	4.65166e-08	0.488734
cg01423660	1.59232	1.98121	0.54336	0.574558	2.96373e-07	8	1.49187e-08	0.588547
cg01423828	6.55519	7.63025	3.27712	0.00245034	2.89483	8	0.930848	0.0408988
cg01427367	1	1	12.0486	0.000680878	1.38427e-05	8	1.57267e-06	0.351964
cg01427666	1.85626	2.33148	0.786668	0.410805	0.0102462	8	0.00129991	0.31743
cg01427985	4.43393	5.42605	1.76519	0.106795	3.1088e-07	8	1.19344e-08	0.663917
cg01428630	2.22861	2.79516	10.1194	1.10829e-05	1.67915	8	1.73059	0.000251651
cg01428642	1	1	0.385949	0.535418	2.86455	8	0.945402	0.0387801
cg01429475	1	1	5.60951	0.0191639	4.68165e-07	8	3.53918e-08	0.472095
cg01429507	1	1	32.6762	5.86381e-08	2.1683e-07	8	1.08307e-08	0.59216
cg01429989.1	1	1	3.0682	0.0819375	0.630298	8	0.115407	0.218736
cg01429989.2	5.75583	6.85908	3.03724	0.00538091	1.915	8	0.467604	0.120285
cg01431336	5.04821	6.10615	1.74571	0.112196	5.78294	8	1.54909	0.0424189
cg01432400	1.15211	1.28858	3.26631	0.0475973	7.67308	8	2.34956	0.0164265
cg01432620	3.33763	4.14151	13.5012	1.54169e-09	4.85595	8	1.10143	0.0958046
cg01432812	2.75088	3.43872	4.61571	0.00319498	7.72164e-07	8	2.29571e-08	0.725961
cg01432993	1.89935	2.38581	7.94436	0.000252537	4.91386	8	0.984809	0.144377
cg01434367	1	1	11.5533	0.000872308	0.991538	8	0.419367	0.0415048
cg01434508	1	1	7.29089	0.00774371	0.491897	8	0.107586	0.172729
cg01434924	2.64235	3.30614	2.22248	0.0763496	7.92272e-08	8	4.02931e-09	0.585677
cg01438021	1	1	3.7807	0.053756	8.49139e-07	8	1.34766e-08	0.849906
cg01440864	1	1	5.85546	0.0167667	1.73532	8	0.463934	0.103302
cg01441091	1	1	1.21884	0.271392	8.37469e-08	8	1.75696e-09	0.800572
cg01441716	3.4616	4.29433	3.40334	0.00945977	6.46459e-07	8	1.35477e-08	0.801548
cg01443426	1	1	2.48728	0.116949	1.76693	8	0.350091	0.190696
cg01444045	4.20373	5.16272	14.8164	5.90943e-12	1.36754e-07	8	1.06216e-09	0.938221
cg01444080	1	1	3.13563	0.0786712	0.467115	8	0.127414	0.122998
cg01444413	1.72326	2.1581	2.005	0.133666	5.08186	8	1.0386	0.13441
cg01445252	1.91518	2.40606	30.5698	2.83001e-13	4.08892	8	0.497285	0.428474
cg01447515	1.64875	2.05743	4.1165	0.0167191	2.29039	8	0.90739	0.0245544
cg01449601	1	1	0.0701761	0.791462	4.45382	8	1.3617	0.0316734
cg01450059	5.97912	7.08504	35.0515	3.66215e-28	0.573257	8	0.127871	0.164136
cg01450764	1	1	10.9242	0.00120182	5.10419	8	1.41357	0.0427934
cg01450839	1	1	4.0729	0.0454595	5.40215	8	1.26633	0.0820382
cg01451179	4.20191	5.15997	1.66023	0.139394	4.26219	8	0.422471	0.556222
cg01452506	4.5992	5.61307	6.01798	2.2898e-05	0.000331509	8	1.06642e-05	0.708847
cg01452820	5.3451	6.43212	6.62135	2.66197e-06	4.93762e-07	8	5.13131e-09	0.910021
cg01454704	1.00001	1.00001	6.80388	0.0100352	2.16392e-06	8	1.71021e-07	0.458925
cg01455644	1.00002	1.00005	0.0333248	0.85544	0.694299	8	0.163693	0.152142
cg01455867	1	1	0.509622	0.476434	6.43829e-08	8	1.23713e-09	0.817086
cg01456511	3.70066	4.57703	3.98938	0.00267897	1.70154e-08	8	4.04846e-10	0.776172
cg01456628	6.93755	7.96625	1.63763	0.137335	1.85696	8	0.886459	0.0152944
cg01456885	4.79935	5.83559	9.49609	1.26603e-08	0.313195	8	0.0560426	0.221677
cg01458681	5.10485	6.17266	1.10054	0.3434	1.02018	8	0.537325	0.0198637
cg01459308	1.50021	1.84787	9.05203	0.000933244	0.770356	8	0.177968	0.154004
cg01459514	5.04853	6.10681	1.1102	0.357011	6.91732	8	1.10602	0.253644
cg01460217	3.68262	4.55578	2.44551	0.035868	1.20606e-07	8	2.03436e-09	0.841063
cg01460788	3.07482	3.82708	2.28627	0.0794567	7.39961	8	1.45452	0.135553
cg01460805	1.00074	1.00148	4.67758	0.0320811	0.00870472	8	0.000103329	0.892155
cg01460860	5.40988	6.50102	1.72123	0.0927548	7.40299e-08	8	4.3035e-09	0.549416
cg01461078	4.19601	5.15178	1.98792	0.0851892	0.683138	8	0.164715	0.142696
cg01462040	1	1	2.14803	0.144888	0.386663	8	0.055748	0.286665
cg01462418	1.89666	2.3817	5.47017	0.00305044	1.99916	8	0.686744	0.0467919
cg01463338	1.44406	1.76518	0.256547	0.765638	0.804313	8	0.195823	0.141012
cg01463565	1	1	13.4313	0.000347415	2.86126	8	0.602702	0.152709
cg01464821	1.84051	2.31098	7.78973	0.000378884	0.0435365	8	0.00633823	0.278824
cg01465824	1	1	0.052345	0.819352	0.747452	8	0.189671	0.134177
cg01466224	1	1	0.164531	0.685611	0.435901	8	0.115822	0.128925
cg01466662	2.74312	3.42561	19.8641	8.49302e-12	1.62554	8	0.295558	0.217885
cg01468418	1	1	0.724306	0.396168	4.84659	8	1.11152	0.0950325
cg01468874	1.3834	1.67502	0.801321	0.550107	4.90922e-07	8	1.75919e-08	0.679929
cg01471217	2.479	3.10571	2.15726	0.0976259	0.0095596	8	0.000465246	0.59857
cg01472737	4.84419	5.88638	24.9432	7.49927e-20	0.940391	8	0.358592	0.0530878
cg01473155	7.44072	8.35104	2.18227	0.0308539	6.47271	8	1.76569	0.03506
cg01475095	1	1	0.000993831	0.974909	0.459822	8	0.0961709	0.184159
cg01475649	4.75489	5.78758	6.68117	5.52173e-06	5.77068e-08	8	4.95557e-10	0.929506
cg01475857	1	1	14.0087	0.000260583	0.377462	8	0.0669512	0.227798
cg01476234	1	1	8.60445	0.00390702	4.47623	8	1.07134	0.0857063
cg01476332	1	1	16.5817	7.61072e-05	6.70895e-08	8	2.39058e-09	0.682244
cg01476696	1	1	22.6336	4.90966e-06	2.00883	8	0.934131	0.0158539
cg01483295	1.16238	1.30666	1.82919	0.135633	4.72147	8	0.560612	0.453896
cg01485596	2.37685	2.97596	3.23961	0.0213772	6.20768	8	1.05399	0.220131
cg01485645.1	3.64698	4.51378	2.32945	0.0481409	1.14595e-07	8	8.98721e-09	0.458377
cg01485645.2	1.75024	2.19426	9.11511	0.0001433	2.83435e-07	8	4.4179e-09	0.852542
cg01486146	1	1	93.0384	2.84197e-17	3.75502	8	0.73387	0.170572
cg01487011	1	1	0.022621	0.880662	6.21275	8	1.58724	0.0516175
cg01487930	1.0451	1.08851	0.174877	0.753215	2.98322	8	0.592335	0.173291
cg01488040	4.43099	5.42347	2.33376	0.0407027	7.50469	8	1.75834	0.0666568
cg01489832	1.70099	2.12798	10.851	3.42848e-05	0.135713	8	0.0172368	0.318541
cg01490044	1.51797	1.87359	0.320455	0.700075	0.543596	8	0.116006	0.176159
cg01490165	3.38882	4.20775	2.05975	0.0871815	2.33825e-07	8	2.66697e-09	0.897755
cg01490570	1	1	2.53498	0.113511	0.508576	8	0.10922	0.177117
cg01493609	1.95445	2.45615	3.46426	0.0267323	2.4947e-08	8	1.55339e-10	0.953929
cg01494053	3.47213	4.30684	5.33225	0.000370619	4.85242e-08	8	2.78917e-09	0.550565
cg01494784	1.00035	1.00069	1.06621	0.303532	0.429617	8	0.0659168	0.268777
cg01495148	1	1.00001	25.4666	1.50328e-06	7.00136	8	1.28992	0.173521
cg01495882	4.85182	5.89646	2.43774	0.0299497	1.98066	8	0.60809	0.0655153
cg01498131	2.37779	2.97742	3.28563	0.0205938	0.801075	8	0.262351	0.0795901
cg01499097	1	1	1.14532	0.286286	6.58405e-09	8	1.18452e-10	0.828871
cg01500797	4.32813	5.30539	13.1068	7.27483e-11	3.84357	8	0.606079	0.270983
cg01501200	1.40868	1.71395	13.1623	0.000113107	9.22019e-07	8	1.21332e-08	0.877708
cg01502055	1	1	4.17364	0.0428561	1.19222	8	0.936815	0.00350833
cg01503390	1.00003	1.00006	0.250848	0.617229	0.00897923	8	0.0003524	0.657988
cg01505662	1.65508	2.06737	12.9055	6.35477e-06	1.95221e-07	8	4.94607e-09	0.76139
cg01507502	3.60756	4.46458	4.89155	0.00071433	3.56508	8	1.08934	0.0394252
cg01509444	3.68806	4.56219	1.28626	0.263273	4.33367e-07	8	3.6705e-08	0.435286
cg01509675	3.77996	4.67021	23.7029	1.26507e-16	5.47618e-08	8	7.23705e-10	0.878679
cg01510597	1.93442	2.43089	3.69288	0.0243558	5.74639e-08	8	3.91059e-09	0.501063
cg01510883	2.08068	2.61309	1.43189	0.302747	3.81566	8	1.08264	0.050164
cg01510925	1.83627	2.30596	3.13541	0.0471022	1.30549e-07	8	4.18425e-09	0.707518
cg01511450	1	1	4.38104	0.0381194	4.56868	8	0.794615	0.21932
cg01511856	2.91679	3.64046	22.1642	1.8587e-13	3.06368e-07	8	2.47515e-08	0.449513
cg01512145	5.00921	6.06647	0.862548	0.500604	4.19677	8	0.858384	0.142191
cg01512389	1.81304	2.27603	1.94919	0.125144	5.90551e-07	8	2.22417e-08	0.667076
cg01513560	1.00067	1.00134	1.13694	0.287948	0.669694	8	0.209503	0.0929005
cg01514664	5.38213	6.47155	8.38568	3.65349e-08	2.97903e-07	8	1.16671e-09	0.978743
cg01515407	2.49234	3.11942	2.22283	0.0890475	2.84874	8	0.414477	0.313651
cg01517654	1.60604	2.00023	5.11618	0.00714992	0.000168042	8	1.31574e-06	0.936107
cg01518594	1.33105	1.59253	18.0255	1.15899e-05	4.18244e-07	8	3.84847e-08	0.412245
cg01519760	3.02389	3.76669	5.68375	0.000512995	0.284987	8	0.0549749	0.201566
cg01520983	1.00002	1.00004	0.417151	0.519414	5.5619	8	0.743195	0.381494
cg01521169	1.60599	2.00016	18.7724	5.52213e-08	0.000194535	8	1.66189e-05	0.433693
cg01522553	1.2763	1.50261	2.03892	0.0994868	4.3997	8	0.682015	0.283056
cg01522923	1.97632	2.48365	15.5242	1.90719e-07	3.02071e-07	8	3.80714e-09	0.883891
cg01523865	6.29541	7.38408	18.6744	6.99237e-18	4.57877	8	1.55167	0.0175568
cg01524299	1	1	6.11078	0.0145767	2.43132e-07	8	3.73768e-09	0.854962
cg01524627	6.03078	7.13869	18.8244	8.07753e-18	1.20422e-07	8	4.94593e-09	0.647371
cg01524853	1.7631	2.20855	14.2543	1.62346e-06	0.42796	8	0.0725097	0.237624
cg01526253	3.11601	3.8811	1.42578	0.214124	9.82452e-08	8	4.24029e-09	0.631359
cg01526265	1	1	0.11793	0.731802	6.08204	8	0.937551	0.284838
cg01526505	1.97384	2.47983	0.792368	0.416001	4.51334	8	0.660323	0.315969
cg01527913	1	1.00001	0.55443	0.457717	1.95809	8	0.527446	0.0966881
cg01528388	3.44004	4.26542	26.1846	5.31139e-17	0.306319	8	0.0453997	0.273455
cg01528792	3.44249	4.27163	12.4185	4.44951e-09	7.37815e-07	8	9.53147e-09	0.881551
cg01528970	1.76186	2.20892	0.968532	0.340747	5.02267	8	1.4975	0.0300494
cg01530089	2.77405	3.46255	26.4344	5.08464e-15	0.499	8	0.081071	0.248593
cg01530159	1	1	15.4935	0.000129921	5.54654	8	2.05245	0.00769203
cg01531512	1	1.00001	2.04039	0.155351	4.19776	8	0.785623	0.185503
cg01531932	2.08448	2.61855	0.470729	0.564767	0.0188051	8	0.00268571	0.283789
cg01533729	1.49865	1.84571	1.22111	0.382147	0.50922	8	0.190368	0.0653204
cg01534197	1.6107	2.00666	7.63484	0.000691825	6.11552e-07	8	1.18967e-08	0.814377
cg01534862	1	1	20.3004	1.38385e-05	0.664015	8	0.203222	0.0970393
cg01534906	3.59163	4.44842	2.05898	0.0823143	2.41905e-07	8	1.09451e-08	0.61871
cg01535043	5.52516	6.6212	12.1548	1.0955e-11	1.27102	8	1.3148	0.000593615
cg01537268	3.36639	4.17638	2.77409	0.0284696	4.34775	8	0.856771	0.15633
cg01537460	2.74992	3.43738	0.934015	0.489203	0.0108836	8	0.000592865	0.566572
cg01537733	2.24598	2.81715	1.40857	0.32932	3.48387	8	1.26549	0.0191569
cg01537787	3.63859	4.50043	1.49928	0.225591	0.824849	8	0.336601	0.0464808
cg01538522	1.15042	1.28522	0.866952	0.31053	5.0647	8	0.979444	0.160732
cg01539117	1.93575	2.4319	10.4244	2.21077e-05	4.72496	8	1.13186	0.0808699
cg01539965	1	1	0.408216	0.52387	5.91507e-06	8	6.12298e-07	0.379122
cg01546209	1.08016	1.15595	1.8302	0.151655	9.49503e-07	8	7.35162e-08	0.464565
cg01546670	1.00001	1.00001	10.4298	0.00152967	0.0039175	8	0.000252811	0.518856
cg01548368	1	1	5.42881	0.0211677	1.33558e-06	8	1.55756e-08	0.893987
cg01550545	2.18545	2.74398	2.12288	0.0873446	8.20063e-07	8	1.71174e-08	0.80142
cg01552040	2.404	3.01069	4.26924	0.00635306	4.41973	8	0.798502	0.197475
cg01553057	1.83576	2.30236	3.73437	0.0199991	0.685032	8	0.198691	0.104622
cg01553138	1	1	0.151006	0.698138	0.163574	8	0.0221543	0.302857
cg01553943	3.84281	4.74384	21.8744	9.7957e-16	9.84421e-10	8	1.29229e-10	0.306122
cg01554470	1.02676	1.05303	13.0717	0.000386255	1.23155e-07	8	5.88831e-10	0.96913
cg01556209	5.72102	6.82395	3.7506	0.000954486	0.668471	8	0.192343	0.105962
cg01556289	2.51262	3.14273	19.3371	7.18167e-11	5.30016	8	1.79482	0.0139475
cg01556456	1.02447	1.04841	0.196402	0.689221	5.54759	8	1.10211	0.144486
cg01558300	1.00008	1.00016	0.0498077	0.823806	0.0118071	8	0.000982883	0.44386
cg01560036	3.78475	4.67362	2.14692	0.0618065	4.13148	8	0.414255	0.546357
cg01560325	1	1	3.0235	0.0841597	2.69749e-08	8	9.10315e-10	0.695792
cg01562774	7.47275	8.38639	14.4696	1.0319e-15	0.0139622	8	0.000406014	0.734772
cg01565849	4.52924	5.53183	7.97383	9.72547e-07	5.64292	8	1.11852	0.14082
cg01566077	1.88193	2.3631	8.54823	0.000149729	5.80031	8	1.4118	0.0659183
cg01567039	1	1	0.636267	0.426361	0.780835	8	0.222679	0.108482
cg01567668	1.00001	1.00001	2.94498	0.0882505	0.303106	8	0.0428964	0.291333
cg01571001	5.09783	6.16579	1.91715	0.0816616	2.29432	8	1.21457	0.00649998
cg01571965	1.53083	1.89208	8.82683	0.000249401	0.507431	8	0.125488	0.141499
cg01572513	1	1	12.2432	0.000619987	0.71563	8	0.227741	0.0889236
cg01572724	3.73314	4.61523	4.64367	0.000933418	9.9483e-07	8	1.03374e-07	0.374184
cg01573140	2.22285	2.78818	7.81427	0.000118117	1.80537	8	0.36864	0.176954
cg01574836	1.21837	1.40483	0.194612	0.672443	4.83531	8	1.25958	0.0580306
cg01576619	1	1	54.8242	1.05223e-11	4.45752	8	0.68237	0.292
cg01577249	1.87934	2.36105	14.8373	6.79911e-07	8.23509e-07	8	9.15624e-08	0.355448
cg01578720	5.33457	6.41672	20.4208	9.8282e-18	4.062	8	0.769251	0.177206
cg01579023	5.26727	6.34847	2.48392	0.022972	1.72293	8	0.616171	0.0458588
cg01579422	1.41496	1.72281	1.56434	0.147102	4.40009	8	0.688841	0.276748
cg01580126	1	1	1.61261	0.206131	3.36972e-07	8	1.15901e-08	0.691085
cg01580681	5.53572	6.63368	35.1338	2.65053e-27	1.13031e-07	8	4.73441e-09	0.641883
cg01581739	2.95442	3.6803	1.01428	0.485612	4.71078	8	0.734515	0.276032
cg01582325	1	1	1.66158	0.199486	4.99095	8	1.58591	0.0225274
cg01583223	5.69005	6.79204	4.74506	9.73969e-05	1.54045	8	0.431481	0.0940079
cg01584043	4.00315	4.92978	4.01597	0.00211981	3.97319	8	0.694108	0.216467
cg01584181	1.17528	1.32957	15.0001	0.000100564	4.44273	8	0.438905	0.566852
cg01585174	3.81991	4.71472	1.21391	0.297167	4.46671	8	0.739431	0.24176
cg01586768	1.00001	1.00002	1.99631	0.159797	1.63691e-07	8	3.11876e-09	0.818635
cg01586860	4.31066	5.2848	1.39282	0.214853	4.4029	8	0.51954	0.449153
cg01587716	3.97636	4.89752	3.0084	0.0127604	0.867685	8	0.294033	0.0716227
cg01587718	2.027	2.54601	3.07319	0.030935	2.78285	8	0.513754	0.202924
cg01588659	1.02124	1.0421	2.43275	0.114189	0.162915	8	0.0222894	0.299798
cg01589578	1.22307	1.41352	0.277024	0.803928	1.92984e-07	8	1.06761e-08	0.56237
cg01589831	1	1	1.519	0.219739	2.35433e-07	8	9.38171e-09	0.65349
cg01589846	1	1	4.5359	0.0349152	4.5173	8	0.503449	0.493504
cg01591012	6.66756	7.73477	1.66505	0.129985	1.15008	8	0.415145	0.0568403
cg01591148	1.98014	2.48845	0.683173	0.470602	5.0472e-07	8	3.68181e-08	0.480445
cg01591898	3.1681	3.94372	2.64593	0.0369105	1.27842e-07	8	7.90132e-09	0.529228
cg01592346	1.60607	1.99785	0.568056	0.56769	0.967007	8	0.370646	0.0528945
cg01592869	1	1	48.9466	8.63155e-11	1.39925e-07	8	2.09266e-09	0.859236
cg01593388	4.82267	5.863	7.51129	1.24048e-06	1.22552e-07	8	3.91702e-09	0.710642
cg01593408	4.7091	5.73504	18.1077	4.98575e-15	4.50744	8	0.574586	0.400565
cg01593645	1.22964	1.42479	5.16547	0.0107815	2.52374e-07	8	2.49272e-08	0.391673
cg01594275	5.07553	6.14096	3.30216	0.00385918	1.11022	8	0.820212	0.00479064
cg01594757	3.66395	4.5323	4.65065	0.0010181	1.54182	8	0.244789	0.266748
cg01594821	4.1604	5.1128	12.33	4.23232e-10	1.10885e-07	8	2.71859e-09	0.770348
cg01595678	1	1	0.248418	0.618936	6.27208e-07	8	1.89861e-08	0.721965
cg01597530	1	1	1.53133	0.217885	0.434607	8	0.0921122	0.181044
cg01597940	1.55344	1.92448	13.2935	2.59876e-05	0.3883	8	0.0679899	0.228908
cg01599380	1.99034	2.50119	0.499025	0.776293	0.00387617	8	4.42353e-05	0.896935
cg01599574	4.51842	5.52194	11.7077	4.22205e-10	1.12104	8	0.283611	0.124812
cg01599973	3.60218	4.4609	1.59196	0.168955	2.1573e-07	8	8.29171e-09	0.662627
cg01600529	2.43528	3.04844	1.93567	0.125685	5.06709	8	2.59879	0.000794443
cg01602213	1	1	21.0648	1.00501e-05	5.71719	8	2.06917	0.00836931
cg01603001	1.78178	2.2355	1.44978	0.203587	1.95833e-09	8	2.5068e-10	0.314885
cg01606770	3.72705	4.60807	1.85011	0.113526	0.000258926	8	9.20766e-06	0.682827
cg01607361	1	1	11.1385	0.00107117	0.438465	8	0.083119	0.209749
cg01608205	1.00002	1.00003	3.57082	0.0608248	3.93786	8	0.389145	0.555812
cg01608469	4.23177	5.19496	4.78422	0.000381183	1.09901e-07	8	3.75549e-10	0.983088
cg01608986	7.82669	8.61242	18.9198	7.70892e-20	0.907017	8	0.298939	0.0770681
cg01609034	1.75384	2.19845	1.85089	0.140422	0.0593402	8	0.00912514	0.263883
cg01611369	3.4451	4.27091	9.2787	1.00704e-06	0.956955	8	0.467876	0.026078
cg01611544	1.00025	1.00049	0.197294	0.657822	5.58753	8	1.02062	0.185734
cg01611780	1.49166	1.83702	0.479949	0.512265	3.76118	8	0.42474	0.469488
cg01612769	1	1	12.5175	0.000541477	0.566453	8	0.143748	0.136996
cg01614615	4.75722	5.79113	5.1658	9.76376e-05	1.52865	8	0.330908	0.161146
cg01614688	2.70681	3.38493	11.4036	7.0906e-07	1.45695e-07	8	7.96468e-09	0.565028
cg01615615	1.41052	1.716	1.7722	0.12398	4.19668	8	0.519775	0.419446
cg01618051	4.25209	5.21792	1.85932	0.114816	4.08917	8	0.778917	0.17396
cg01619693	4.31859	5.2945	7.20002	3.54816e-06	6.59356e-08	8	9.21784e-10	0.871119
cg01619705	5.33665	6.41999	2.35882	0.0305406	3.5559	8	0.953349	0.0653761
cg01620164	3.25512	4.04808	9.17744	1.61115e-06	4.02588e-07	8	1.55155e-08	0.66166
cg01620430	2.56944	3.21228	1.08253	0.330872	5.08559	8	1.15223	0.0943322
cg01621100	1	1	4.35675	0.0385883	7.95577e-08	8	3.33478e-09	0.64011
cg01621537	1	1	17.4343	5.10909e-05	0.599193	8	0.157697	0.128523
cg01621700	1	1	2.99178	0.0858458	4.26729	8	0.526717	0.424743
cg01622303	1.3116	1.5612	0.432564	0.496179	1.14199e-06	8	1.31367e-07	0.346716
cg01622394	1	1	6.19218	0.0139472	6.96862e-07	8	6.33717e-09	0.922135
cg01626791	3.68689	4.56081	2.04757	0.0861724	6.16002e-07	8	4.44133e-09	0.944038
cg01630982	1	1	10.1162	0.00179994	2.50546	8	0.322801	0.37502
cg01631295	1.98574	2.49547	1.36406	0.223564	1.18747e-07	8	1.00409e-08	0.436416
cg01631669	1	1	0.415045	0.520424	0.268051	8	0.0471762	0.230086
cg01632700	1	1	6.90537	0.00953842	4.7239	8	0.647767	0.360708
cg01633443	2.68912	3.36333	15.2631	2.41516e-09	8.7146e-08	8	1.48184e-09	0.838945
cg01633657	1	1	19.3622	2.11558e-05	1.98011e-08	8	1.05553e-09	0.573833
cg01633774	1	1	5.16082	0.0245631	0.798968	8	0.260265	0.0831053
cg01634038	3.18468	3.96354	40.1684	1.74849e-22	0.00668736	8	5.45148e-05	0.93363
cg01634795	1	1	2.0173	0.157632	8.72209e-07	8	8.07438e-08	0.412048
cg01634979	2.61808	3.27328	6.84087	0.000178057	2.11934	8	0.870559	0.023239
cg01635585	1.58829	1.97298	1.73966	0.214671	0.736077	8	0.264762	0.066755
cg01635604	2.68241	3.35513	3.88266	0.00899116	5.79347e-08	8	1.70247e-09	0.72866
cg01636866	6.4988	7.58431	3.34473	0.00187585	0.34401	8	0.0595311	0.232086
cg01637282	1.95326	2.45465	3.1845	0.0422912	2.13654e-05	8	2.50492e-06	0.339946
cg01637769	6.91694	7.95525	5.8633	2.94356e-06	8.4302e-07	8	3.64475e-08	0.633658
cg01638826	3.95635	4.87635	41.8429	4.47723e-26	9.62802e-09	8	6.55858e-10	0.500822
cg01639959	1.88675	2.36998	3.94863	0.0169624	4.50897	8	0.833413	0.185869
cg01640606	2.51816	3.15393	7.96643	5.01917e-05	5.5552e-09	8	2.66832e-10	0.601765
cg01641343	1	1	8.94036	0.00327107	2.59271e-07	8	5.3087e-09	0.805233
cg01642835	1.79112	2.24621	6.2403	0.00186432	1.90242	8	0.89	0.0161063
cg01643535	3.59278	4.44805	37.5373	7.85546e-23	1.61796	8	0.326145	0.182033
cg01644832	2.03123	2.55151	2.48192	0.0837202	4.54396	8	1.31246	0.0390453
cg01644941	1.91	2.39732	1.04058	0.317149	0.989604	8	0.512877	0.0218065
cg01644993	6.40984	7.5003	4.61813	9.9533e-05	0.948068	8	0.538373	0.0164177
cg01645746	1	1	15.5547	0.000124074	0.123572	8	0.0170344	0.297499
cg01646475	2.41934	3.02959	3.55149	0.0163072	4.23304	8	0.666298	0.272544
cg01648756	3.7457	4.62999	1.71443	0.133828	8.31894e-07	8	2.61064e-08	0.713809
cg01648898	1	1	1.26431	0.262669	1.09649e-06	8	6.68499e-08	0.535265
cg01650941	3.07166	3.82279	4.03066	0.00379695	3.72714	8	1.23483	0.0264387
cg01651170	1	1	2.79302	0.0968935	5.64427	8	1.09372	0.155486
cg01651980	1	1	2.64542	0.10599	3.87032e-07	8	7.01867e-09	0.827472
cg01653419	3.68531	4.55895	1.17673	0.401857	8.77243e-05	8	1.12132e-06	0.8832
cg01655437	3.20583	3.98586	1.70592	0.144724	1.88399	8	0.462246	0.118956
cg01655447	3.68591	4.55602	10.8632	2.24088e-08	0.578965	8	0.118236	0.184701
cg01656505	1	1	0.391838	0.532305	0.110326	8	0.0150943	0.299554
cg01656588	3.03822	3.78735	2.01328	0.121147	9.08553e-07	8	6.97092e-08	0.46492
cg01657263	1	1	3.51805	0.062687	2.25278e-08	8	9.20317e-10	0.646938
cg01657423	1.72456	2.16041	9.6825	8.03e-05	3.11026e-07	8	3.37442e-09	0.902726
cg01658453	8.40592	8.88974	14.9356	1.17732e-16	0.542237	8	0.131189	0.146722
cg01658750	1.00024	1.00047	1.55184	0.214867	6.33292	8	0.793437	0.431495
cg01658829	3.85815	4.76178	1.5852	0.15501	3.74442e-07	8	7.81226e-09	0.802799
cg01659472	1.44722	1.77124	10.7966	0.0005383	6.03303	8	1.88038	0.0187207
cg01662148	3.64999	4.5156	16.9555	2.56819e-12	1.4492	8	0.196135	0.327171
cg01663261	3.99781	4.92457	8.55623	1.03344e-06	2.20826e-07	8	5.13268e-09	0.781351
cg01663388	4.72937	5.75746	0.992406	0.457459	4.61388	8	0.807112	0.211106
cg01664258	1.01388	1.02756	1.68964	0.190381	4.65148	8	1.14865	0.0744808
cg01664666	1	1	62.452	6.66819e-13	4.06077	8	1.0275	0.075082
cg01665819	4.34653	5.32778	7.79422	1.87857e-06	2.60593	8	4.00652	3.18916e-07
cg01667686	1	1	9.2068	0.00285198	7.48234e-07	8	3.26227e-08	0.62955
cg01668262	1	1	1.70941	0.193103	2.36897e-07	8	7.27403e-09	0.718602
cg01668476	5.08434	6.14519	7.11714	1.80171e-06	5.8846	8	2.02345	0.0104877
cg01668584	6.18826	7.29292	8.09252	1.77772e-08	2.84588e-07	8	1.11714e-08	0.659415
cg01668879	1.25296	1.46435	0.346017	0.567723	2.04822e-05	8	8.08922e-07	0.655076
cg01669013	1	1	12.5923	0.00052494	4.21798	8	0.709996	0.239122
cg01670345	3.30963	4.11328	2.3478	0.0529759	1.24928e-07	8	2.90109e-09	0.780863
cg01670514	2.6692	3.33899	1.06111	0.436619	1.64419e-07	8	8.36297e-09	0.585643
cg01670963	5.5952	6.69581	2.6547	0.0148466	3.31226e-06	8	3.51822e-07	0.369684
cg01671869	4.79231	5.82805	4.55464	0.000424416	0.204338	8	0.0301623	0.274936
cg01671966	1.00041	1.00082	1.63189	0.203421	1.0667	8	0.452586	0.039588
cg01673863	1	1	1.4657	0.227968	5.51768e-07	8	5.40413e-08	0.3954
cg01674452	5.87763	6.98556	4.41012	0.000172005	2.97781e-07	8	4.77503e-10	0.996304
cg01674533	6.64984	7.72338	1.65238	0.141913	8.42633e-07	8	3.07808e-08	0.678165
cg01675333	2.80031	3.49261	14.5346	3.98674e-09	5.77528	8	1.74083	0.0235615
cg01675972	4.97219	6.02818	3.33006	0.00429942	6.1109e-07	8	2.15599e-08	0.686287
cg01676132	1	1	0.606879	0.437218	1.94675e-07	8	2.82002e-09	0.864082
cg01676370	1	1	12.982	0.000430061	1.55475e-07	8	5.64515e-09	0.677491
cg01676484	1	1	19.7889	1.76887e-05	4.33749	8	0.613501	0.339841
cg01678137	3.89231	4.79866	1.06333	0.427859	0.454382	8	0.0810034	0.221666
cg01678549	4.006	4.93338	0.848886	0.462232	0.0644715	8	0.0086348	0.300976
cg01682788	5.31436	6.39929	20.2776	9.52919e-18	3.78648e-07	8	2.39521e-08	0.524485
cg01683044	1.00177	1.00354	21.2141	9.01885e-06	1.32323e-07	8	1.27942e-09	0.915775
cg01683319	3.77288	4.66191	1.49952	0.19334	2.61098e-07	8	9.75542e-09	0.670168
cg01683971	1.05956	1.11669	0.989908	0.299828	1.11448e-06	8	6.463e-08	0.549452
cg01685160	1.00077	1.00153	1.52774	0.218381	6.00457	8	0.577706	0.614084
cg01685922	5.90085	6.99915	10.0881	3.82318e-10	4.67741	8	0.934419	0.146883
cg01686068	3.6432	4.50654	16.5497	5.18822e-12	3.8844	8	1.57997	0.00853861
cg01686348	2.22364	2.7912	77.0991	1.00081e-28	1.42774e-07	8	6.6515e-09	0.610206
cg01686771	6.66471	7.72438	2.65258	0.0117817	4.37771	8	1.09636	0.0716866
cg01687105	1.39322	1.69021	32.1688	5.08039e-11	5.06033e-08	8	1.25625e-09	0.765787
cg01689298	5.84528	6.95007	11.749	1.14247e-11	1.59659	8	0.250545	0.272847
cg01689437	1	1	2.05088	0.154241	0.469671	8	0.101121	0.176827
cg01689963	6.25014	7.35257	3.49275	0.0017526	5.45131e-07	8	4.48713e-08	0.446351
cg01690057	5.29453	6.37806	4.84592	0.000104322	1.11133e-06	8	1.27583e-07	0.346485
cg01691639	1.27665	1.5028	3.37151	0.0790566	3.15055	8	0.671382	0.142582
cg01691705	2.74863	3.43159	0.973906	0.46643	3.70388	8	0.562511	0.292876
cg01692291	1.66168	2.07584	0.464072	0.615523	4.29859	8	0.763532	0.207792
cg01693108	4.94498	5.99825	1.97865	0.0728713	8.37266e-07	8	1.29638e-08	0.856123
cg01694828	1	1	22.8432	4.43431e-06	2.88327e-06	8	3.34385e-07	0.345994
cg01695075	1	1	11.6977	0.000810478	0.0409978	8	0.0052573	0.317505
cg01695906	1	1	0.43544	0.510365	0.295871	8	0.0491149	0.245973
cg01696865	5.14871	6.21934	2.77802	0.0125892	0.399195	8	0.0737497	0.213265
cg01697072	1.0001	1.0002	6.32189	0.0129955	0.00213551	8	0.000132859	0.529467
cg01698272	1	1.00001	0.143931	0.704959	0.945783	8	0.459752	0.0285659
cg01698540	1	1	0.00238408	0.96113	4.34871e-08	8	7.82399e-10	0.828863
cg01698674	2.14859	2.69644	5.47403	0.00182751	0.203651	8	0.00743435	0.688206
cg01700670	4.18953	5.14637	10.1459	1.72012e-08	3.40955e-07	8	1.67201e-08	0.596879
cg01700800	4.33147	5.30923	1.64558	0.147126	6.96947e-07	8	1.85815e-08	0.752298
cg01701526	1.55376	1.9271	11.8563	7.33486e-05	2.1117e-07	8	8.04338e-09	0.664161
cg01701664	2.35664	2.95527	4.97185	0.00222092	0.00180926	8	0.000181966	0.384601
cg01702252	1	1	0.344353	0.558227	1.82512e-08	8	6.16207e-10	0.695678
cg01702758	1	1	0.329458	0.566899	7.39913	8	1.3134	0.193573
cg01703108	1	1	10.5851	0.0014145	6.99614e-07	8	8.71244e-09	0.88548
cg01705052	6.27014	7.35921	5.48975	9.78996e-06	4.87877	8	1.14009	0.0858932
cg01705898	5.97263	7.08089	3.24781	0.00309828	0.000225591	8	1.22562e-05	0.569418
cg01710150	3.94122	4.85771	3.74397	0.00335596	3.70155	8	3.03862	3.70921e-05
cg01711379	2.87652	3.5914	1.33567	0.312718	0.0130636	8	9.66279e-05	0.942011
cg01712711	1.76091	2.2081	0.85761	0.43743	0.0163228	8	0.00194222	0.336065
cg01712731	1.93575	2.43049	1.25948	0.285823	0.262774	8	0.0385646	0.277509
cg01712842	2.69816	3.37084	3.85549	0.00984187	1.66951	8	0.670315	0.0323967
cg01712875	1.00002	1.00004	0.185754	0.667116	0.00186534	8	0.000180851	0.398431
cg01713546	1.41351	1.72131	11.9652	0.000240815	4.72373e-08	8	4.60505e-10	0.914741
cg01715384	2.21913	2.78563	3.05995	0.0320896	9.92283e-07	8	1.08402e-07	0.360312
cg01716627	1	1	20.6063	1.20499e-05	0.622074	8	0.150078	0.147695
cg01717089	1	1	0.525509	0.469653	6.51056e-07	8	2.20892e-08	0.694468
cg01717800	5.22252	6.30066	1.98128	0.082965	0.00208537	8	2.75756e-05	0.879763
cg01718371	1	1	0.178412	0.673363	0.800944	8	0.324917	0.0503668
cg01719435	1	1	41.3463	1.68059e-09	1.31091e-07	8	1.02872e-09	0.935955
cg01720337	1.91255	2.40323	0.741478	0.40903	3.68787e-08	8	1.45064e-09	0.655785
cg01724721	1	1	0.491479	0.484376	0.254542	8	0.0406295	0.256773
cg01725297	4.70262	5.72881	0.68707	0.657641	0.0468245	8	0.00609035	0.310006
cg01726701	3.37301	4.18698	0.909371	0.46732	0.146037	8	0.0175009	0.334191
cg01726872	1	1	0.344351	0.558253	4.24124	8	0.549377	0.394062
cg01726897	3.41282	4.23262	16.448	1.55744e-11	0.371414	8	0.0756388	0.186928
cg01727347	1	1	4.20863	0.0420696	5.76383	8	0.949922	0.243277
cg01728384	1.77972	2.23009	4.08139	0.0141319	0.877608	8	0.262935	0.0946133
cg01730798	3.44762	4.27316	18.1397	1.54076e-12	4.71544	8	0.967578	0.135005
cg01732872	1.68996	2.11167	0.529571	0.569183	0.540723	8	0.142072	0.127466
cg01733991	2.03169	2.55215	24.3532	1.69185e-11	4.32165	8	0.69777	0.258268
cg01734369	4.27568	5.24415	1.55275	0.199824	4.88351	8	0.641306	0.383711
cg01736336	1	1	0.472047	0.493129	0.118503	8	0.0162338	0.299246
cg01739251	1.02539	1.05023	10.1747	0.0017014	4.61853	8	0.879184	0.173166
cg01740040	1.99565	2.50721	5.39278	0.00403065	4.25658	8	0.946688	0.110623
cg01740606	1.0012	1.00239	9.39933	0.00259452	5.61028	8	1.64391	0.0293497
cg01740828	1	1	2.62084	0.107612	5.41915e-07	8	2.88514e-08	0.57419
cg01741060	1.74798	2.18889	0.749952	0.458096	0.378883	8	0.0697013	0.215203
cg01741653	1.4326	1.748	6.41414	0.00947621	0.813863	8	0.21654	0.120732
cg01742871	4.11563	5.06112	1.59314	0.162164	1.7241e-05	8	1.86934e-06	0.361885
cg01742897	2.33425	2.92454	2.0212	0.135194	0.37451	8	0.100935	0.123747
cg01743031	2.64785	3.30963	2.97428	0.0268181	2.03638	8	0.583939	0.0782846
cg01743293	1.65582	2.06761	0.709951	0.485892	0.0916351	8	0.0140765	0.264399
cg01743578	7.24541	8.20739	1.89497	0.0530693	7.18095	8	1.59327	0.0853863
cg01744051	1	1	3.8025	0.0530787	1.81659e-07	8	1.38707e-08	0.469139
cg01745451	1	1	0.820861	0.366452	4.2775	8	1.20098	0.0481506
cg01745621	1.14004	1.26643	0.0288857	0.900386	4.46823	8	1.0649	0.0866073
cg01745990	4.38519	5.36875	7.50992	2.28866e-06	5.4231	8	1.32722	0.0666537
cg01749491	3.31706	4.12216	57.1787	2.409e-29	1.12774e-07	8	6.55944e-10	0.958954
cg01749784	2.62078	3.27591	2.04104	0.108875	1.28795	8	0.446777	0.0593196
cg01751178	3.33508	4.13893	2.4591	0.0466548	4.31312	8	0.528982	0.423894
cg01751209	4.60261	5.61692	7.95641	9.50782e-07	1.46705e-07	8	1.42581e-08	0.39499
cg01751715	6.12671	7.23009	1.53112	0.144089	0.918799	8	0.444864	0.0280532
cg01751985	1.00001	1.00002	1.54015	0.216644	5.37521	8	1.00466	0.175438
cg01752200	1.79568	2.25224	0.228683	0.747441	0.156261	8	0.0245044	0.258617
cg01752792	7.25461	8.22646	5.26289	8.99769e-06	3.00473e-08	8	6.47504e-10	0.798142
cg01753263	2.238	2.80895	2.18089	0.0793677	6.98513e-08	8	6.18048e-10	0.925135
cg01753854	2.3404	2.93276	26.3676	2.09358e-13	4.47525	8	1.18885	0.0563671
cg01754290	1	1	7.97855	0.00541505	4.65679	8	1.03088	0.109579
cg01755266	1	1	0.655856	0.419354	1.76835	8	0.341904	0.199142
cg01755956	1.77239	2.22325	1.07023	0.36223	9.06272e-08	8	2.51945e-09	0.740877
cg01756262	6.46142	7.55185	9.24082	7.71291e-10	1.17288e-07	8	3.02215e-09	0.761078
cg01757168	5.81594	6.91569	1.59797	0.155227	4.00057	8	2.10384	0.00146241
cg01757860	1	1	16.4019	8.3913e-05	4.14849	8	0.498624	0.440051
cg01758782	1.00641	1.01277	10.0994	0.00177994	6.24637	8	0.77733	0.435852
cg01759284	6.69401	7.76268	1.89846	0.0766172	0.000216626	8	2.63322e-05	0.330765
cg01759293	1	1	0.531499	0.467145	1.06728	8	0.626992	0.0139078
cg01759800	7.88159	8.64795	1.94989	0.0598806	2.92746e-06	8	2.89606e-07	0.392012
cg01759834	2.20014	2.76216	1.9461	0.105799	1.3774e-07	8	6.65219e-09	0.600181
cg01761301	1.39247	1.68905	1.12113	0.234726	7.31393e-07	8	3.54532e-08	0.599337
cg01761801	2.66882	3.33331	6.56203	0.000247517	5.15894	8	0.630921	0.435282
cg01763045	2.10755	2.64589	2.95475	0.0566879	5.06324	8	0.844262	0.236438
cg01765142	1.19438	1.36299	0.29604	0.576669	0.249417	8	0.0566072	0.16517
cg01766000	5.35774	6.44407	12.8591	4.18486e-12	0.354413	8	0.0540231	0.2672
cg01768969	1.00013	1.00026	0.119266	0.730421	1.49341	8	0.0697219	0.738137
cg01770127	1.73358	2.17174	0.954482	0.398517	5.0881	8	0.879579	0.216427
cg01770478	3.60774	4.46746	1.67549	0.14004	1.12884e-06	8	5.74659e-08	0.585658
cg01771143	1	1	23.1278	3.91512e-06	7.54102e-08	8	7.16827e-10	0.91758
cg01771762	1	1	2.63728	0.106525	0.319912	8	0.0559762	0.231574
cg01771997	5.15746	6.22686	1.1565	0.299431	4.33143	8	0.779084	0.199224
cg01772217	1.84644	2.31901	0.448815	0.564427	2.10197e-05	8	9.78181e-07	0.610409
cg01772613	2.85621	3.56693	3.53923	0.0136563	1.33585e-07	8	1.00157e-08	0.471907
[truncated: 29,391 more rows]

## Sheet: Sup. Table 8 CpG site annotation
Supplementary Table 8. CpG site annotations. Column descriptions: Significant effect of Day of year (season) – whether the cyclic cubic spline function for day of year was significant (TRUE) or not (FALSE) in the GAM per CpG site. Significant effect of chronological age – whether the EWAS or the cubic spline function for chronological age in the GAMs were significant. Scaffold name – scaffold in …
Site	Significant effect of Day of year (season)	Significant effect of chronological age	Gene Symbol	Scaffold name	CGstart	CGend	Annotation	Main categories	Conservation in human genome
cg00000165	FALSE	TRUE	BARHL2	NW_023144746.1	4078524	4078525	Distal Intergenic	Intergenic_upstream	conserved gene and region
cg00016215	FALSE	TRUE	KCNMA1	NW_023144649.1	2492612	2492613	Exon (XM_027931400.2/Kcnma1, exon 28 of 30)	Exon	mapped to different genes
cg00017737	FALSE	TRUE	LOC114103853	NW_023144744.1	1337958	1337959	Distal Intergenic	Intergenic_downstream	mapped to different genes
cg00020468	FALSE	TRUE	ANK3	NW_023144649.1	17158464	17158465	Exon (XM_027931178.1/Ank3, exon 37 of 44)	Exon	mapped to different genes
cg00024300	FALSE	TRUE	FAM172A	NW_023144726.1	7920718	7920719	Intron (XM_027927921.1/Fam172a, intron 6 of 10)	Intron	conserved gene and region
cg00027863	FALSE	TRUE	SENP3	NW_023144813.1	619924	619925	3' UTR	threeUTR	mapped to different genes
cg00027948	FALSE	TRUE	ESYT1	NW_023144648.1	23799210	23799211	Exon (XM_027926879.2/Esyt1, exon 18 of 31)	Exon	conserved gene and region
cg00029553	FALSE	TRUE	FGF14	NW_023144659.1	9623468	9623469	3' UTR	threeUTR	conserved gene and region
cg00032872	FALSE	TRUE	SOX21	NW_023144659.1	3928253	3928254	Downstream (1-2kb)	Intergenic_downstream	mapped to different genes
cg00036709	FALSE	TRUE	FGF18	NW_023144741.1	3186893	3186894	Intron (XM_027938741.1/Fgf18, intron 2 of 4)	Intron	mapped to different genes
cg00036788	FALSE	TRUE	GSX2	NW_023144637.1	40424723	40424724	Distal Intergenic	Intergenic_downstream	mapped to different genes
cg00037619	FALSE	TRUE	BTRC	NW_023144652.1	4842915	4842916	Distal Intergenic	Intergenic_upstream	conserved gene and region
cg00038849	FALSE	TRUE	MECOM	NW_023144686.1	9820629	9820630	Intron (XM_027942124.2/Mecom, intron 1 of 16)	Intron	conserved gene and region
cg00045149	FALSE	TRUE	PLCB1	NW_023144638.1	6421222	6421223	Promoter (<=1kb)	Exon	conserved gene and region
cg00046033	FALSE	TRUE	RARA	NW_023145006.1	80800	80801	Intron (XM_027922526.2/Rara, intron 4 of 8)	Intron	conserved gene and region
cg00046850	FALSE	TRUE	TLX3	NW_023144741.1	3252752	3252753	Exon (XM_027938760.1/Tlx3, exon 3 of 3)	Exon	conserved gene and region
cg00055619	FALSE	TRUE	ZIC3	NW_023144771.1	1819532	1819533	Exon (XM_027940207.1/Zic3, exon 2 of 3)	Exon	conserved gene and region
cg00059486	FALSE	TRUE	PRDM13	NW_023144760.1	400147	400148	Promoter (2-3kb)	Promoter	conserved gene and region
cg00061093	FALSE	TRUE	HMX2	NW_023144772.1	156270	156271	Promoter (3-4kb)	Promoter	conserved gene and region
cg00067701	FALSE	TRUE	ZNF423	NW_023144662.1	14722775	14722776	3' UTR	threeUTR	conserved gene and region
cg00072485	FALSE	TRUE	TLX3	NW_023144741.1	3252737	3252738	Exon (XM_027938760.1/Tlx3, exon 3 of 3)	Exon	conserved gene and region
cg00073543	FALSE	TRUE	LOC114094153	NW_023144676.1	865842	865843	Promoter (<=1kb)	Exon	mapped to different genes
cg00075117	FALSE	TRUE	LOC114092506	NW_023144746.1	1492782	1492783	Distal Intergenic	Intergenic_downstream	mapped to different genes
cg00077617	FALSE	TRUE	LRBA	NW_023144639.1	21219744	21219745	Exon (XM_027926657.2/Mab21l2, exon 1 of 1)	Exon	mapped to different genes
cg00078463	FALSE	TRUE	HPSE2	NW_023144652.1	2209032	2209033	Exon (XM_027930190.1/Hpse2, exon 12 of 12)	Exon	conserved gene but different region
cg00084577	FALSE	TRUE	SRCAP	NW_023144688.1	6769995	6769996	Exon (XM_027948761.1/Srcap, exon 8 of 33)	Exon	mapped to different genes
cg00090184	FALSE	TRUE	UNCX	NW_023144842.1	857051	857052	Downstream (1-2kb)	Intergenic_downstream	mapped to different genes
cg00091964	FALSE	TRUE	CTNNA2	NW_023144711.1	4148024	4148025	Exon (XM_027943790.1/Lrrtm1, exon 2 of 2)	Exon	conserved gene and region
cg00101491	FALSE	TRUE	LOC114106684	NW_023144638.1	29904946	29904947	Distal Intergenic	Intergenic_downstream	mapped to different genes
cg00101675	FALSE	TRUE	PPP2R5E	NW_023144640.1	31075627	31075628	Exon (XM_027929450.2/Ppp2r5e, exon 3 of 14)	Exon	conserved gene and region
cg00103598	FALSE	TRUE	SOX2	NW_023144818.1	1645936	1645937	Distal Intergenic	Intergenic_downstream	mapped to different genes
cg00106809	FALSE	TRUE	UBR5	NW_023144636.1	27482830	27482831	Intron (XM_027946968.1/Ubr5, intron 22 of 58)	Intron	conserved gene and region
cg00106940	FALSE	TRUE	SOX2	NW_023144818.1	1657652	1657653	Promoter (<=1kb)	Exon	mapped to different genes
cg00110098	FALSE	TRUE	ST18	NW_023144707.1	5113407	5113408	Intron (XM_027932850.1/St18, intron 7 of 23)	Intron	conserved gene and region
cg00114412	FALSE	TRUE	RGS6	NW_023144657.1	1835769	1835770	Exon (XM_034635914.1/Rgs6, exon 18 of 19)	Exon	conserved gene but different region
cg00116110	FALSE	TRUE	FKBP5	NW_023144727.1	5461559	5461560	Intron (XM_027943653.1/Fkbp5, intron 5 of 10)	Intron	conserved gene and region
cg00116289	FALSE	TRUE	ZFR	NW_023144668.1	6080818	6080819	Exon (XM_027936209.1/Zfr, exon 15 of 19)	Exon	conserved gene and region
cg00117955	FALSE	TRUE	APBB2	NW_023144637.1	31512896	31512897	Exon (XM_034636060.1/Apbb2, exon 14 of 14)	Exon	conserved gene but different region
cg00126993	FALSE	TRUE	DGKB	NW_023144666.1	6967275	6967276	Intron (XM_027932700.2/Dgkb, intron 20 of 23)	Intron	conserved gene and region
cg00128439	FALSE	TRUE	DHX40	NW_023144809.1	3219607	3219608	Exon (XM_027950294.1/Dhx40, exon 14 of 17)	Exon	conserved gene and region
cg00134217	FALSE	TRUE	AGBL5	NW_023144735.1	2185751	2185752	Exon (XM_027933450.1/Agbl5, exon 2 of 15)	Exon	conserved gene and region
cg00141625	FALSE	TRUE	GRIA2	NW_023144639.1	27478340	27478341	Exon (XM_027926608.2/Gria2, exon 15 of 16)	Exon	conserved gene and region
cg00146111	FALSE	TRUE	LOC114103350	NW_023144681.1	14631758	14631759	Distal Intergenic	Intergenic_upstream	mapped to different genes
cg00146253	FALSE	TRUE	TNR	NW_023144687.1	9106497	9106498	Exon (XM_027934955.1/Tnr, exon 3 of 21)	Exon	conserved gene and region
cg00149071	FALSE	TRUE	LBX1	NW_023144652.1	4752000	4752001	Distal Intergenic	Intergenic_downstream	mapped to different genes
cg00154486	FALSE	TRUE	NR2F2	NW_023144638.1	30234629	30234630	Distal Intergenic	Intergenic_downstream	mapped to different genes
cg00156720	FALSE	TRUE	LOC114106684	NW_023144638.1	29839785	29839786	Distal Intergenic	Intergenic_upstream	mapped to different genes
cg00160892	FALSE	TRUE	GRHL2	NW_023144636.1	26758812	26758813	Promoter (<=1kb)	fiveUTR	conserved gene and region
cg00162625	FALSE	TRUE	DCDC1	NW_023144696.1	10778647	10778648	Intron (XM_027936717.1/Dcdc1, intron 18 of 35)	Intron	mapped to different genes
cg00164295	FALSE	TRUE	ZNF536	NW_023144716.1	7860589	7860590	Intron (XM_027941468.1/Znf536, intron 4 of 4)	Intron	conserved gene and region
cg00167853	FALSE	TRUE	NFIB	NW_023144748.1	825669	825670	Exon (XM_027950592.1/Nfib, exon 2 of 9)	Exon	conserved gene and region
cg00177385	FALSE	TRUE	LINGO1	NW_023144641.1	7014534	7014535	Distal Intergenic	Intergenic_upstream	conserved gene but different region
cg00180385	FALSE	TRUE	LOC114094839	NW_023144653.1	6213918	6213919	Distal Intergenic	Intergenic_upstream	mapped to different genes
cg00180917	FALSE	TRUE	FOXC1	NW_023144829.1	1644175	1644176	Promoter (<=1kb)	Promoter	mapped to different genes
cg00190912	FALSE	TRUE	TLN2	NW_023144641.1	18206205	18206206	Exon (XM_027923580.1/Tln2, exon 52 of 54)	Exon	conserved gene and region
cg00193345	FALSE	TRUE	SOX1	NW_023144659.1	17762914	17762915	Distal Intergenic	Intergenic_downstream	mapped to different genes
cg00194857	FALSE	TRUE	NKX2-2	NW_023144638.1	18873725	18873726	Promoter (2-3kb)	Promoter	conserved gene and region
cg00197024	FALSE	TRUE	ERBB4	NW_023144645.1	17439390	17439391	Intron (XM_027941815.1/Erbb4, intron 1 of 26)	Intron	mapped to different genes
cg00200899	FALSE	TRUE	NOL4	NW_023144654.1	11171936	11171937	Promoter (<=1kb)	Exon	conserved gene and region
cg00203745	FALSE	TRUE	EBF1	NW_023144684.1	6550339	6550340	Intron (XM_027938661.1/Ebf1, intron 6 of 15)	Intron	conserved gene and region
cg00204390	FALSE	TRUE	PAX5	NW_023144660.1	5800653	5800654	Promoter (<=1kb)	fiveUTR	conserved gene and region
cg00205229	FALSE	TRUE	ICOS	NW_023144645.1	24844984	24844985	Distal Intergenic	Intergenic_downstream	conserved gene and region
cg00207813	FALSE	TRUE	LRMDA	NW_023144649.1	3134357	3134358	Intron (XM_027931437.1/Lrmda, intron 4 of 5)	Intron	conserved gene and region
cg00211372	FALSE	TRUE	RBMX	NW_023144771.1	1133998	1133999	Exon (XM_027940161.1/Rbmx, exon 9 of 9)	Exon	mapped to different genes
cg00220465	FALSE	TRUE	PRDM8	NW_023144693.1	5186334	5186335	Distal Intergenic	Intergenic_upstream	conserved gene but different region
cg00227334	FALSE	TRUE	HIF1AN	NW_023144652.1	4155508	4155509	3' UTR	threeUTR	conserved gene and region
cg00236396	FALSE	TRUE	TENM2	NW_023144741.1	6169663	6169664	Intron (XM_027938625.1/Tenm2, intron 3 of 28)	Intron	conserved gene and region
cg00238826	FALSE	TRUE	CLSTN2	NW_023144646.1	17917182	17917183	Distal Intergenic	Intergenic_upstream	conserved gene and region
cg00246767	FALSE	TRUE	KANK4	NW_023147722.1	8427	8428	Exon (XM_027924871.1/Kank4, exon 2 of 3)	Exon	mapped to different genes
cg00247864	FALSE	TRUE	ACBD6	NW_023144687.1	5072791	5072792	Intron (XR_003582733.1/Acbd6, intron 6 of 6)	Intron	conserved gene and region
cg00250365	FALSE	TRUE	LOC114100231	NW_023144715.1	6305156	6305157	Distal Intergenic	Intergenic_downstream	mapped to different genes
cg00251344	FALSE	TRUE	ZIC1	NW_023144646.1	11369427	11369428	Distal Intergenic	Intergenic_downstream	mapped to different genes
cg00257941	FALSE	TRUE	LOC114088026	NW_023144640.1	1143260	1143261	Distal Intergenic	Intergenic_upstream	mapped to different genes
cg00259935	FALSE	TRUE	SHOX2	NW_023144646.1	8085164	8085165	Distal Intergenic	Intergenic_downstream	mapped to different genes
cg00269503	FALSE	TRUE	LOC114086075	NW_023144642.1	27601477	27601478	Distal Intergenic	Intergenic_upstream	mapped to different genes
cg00271378	FALSE	TRUE	NPAS3	NW_023144640.1	7980004	7980005	Intron (XM_027929571.2/Npas3, intron 4 of 11)	Intron	mapped to different genes
cg00271426	FALSE	TRUE	NKX2-5	NW_023144741.1	1916702	1916703	Promoter (3-4kb)	Promoter	conserved gene and region
cg00272971	FALSE	TRUE	PAX2	NW_023144652.1	4253682	4253683	Distal Intergenic	Intergenic_upstream	conserved gene and region
cg00273046	FALSE	TRUE	NPAS3	NW_023144640.1	7551141	7551142	Intron (XM_027929571.2/Npas3, intron 1 of 11)	Intron	mapped to different genes
cg00274492	FALSE	TRUE	ELAVL1	NW_023144854.1	671473	671474	Exon (XM_027954851.1/Elavl1, exon 5 of 6)	Exon	conserved gene and region
cg00284078	FALSE	TRUE	LOC114094755	NW_023144653.1	5392049	5392050	Distal Intergenic	Intergenic_downstream	mapped to different genes
cg00293511	FALSE	TRUE	HMX2	NW_023144772.1	158050	158051	Promoter (1-2kb)	Promoter	conserved gene and region
cg00295657	FALSE	TRUE	HOXB6	NW_023144793.1	1711926	1711927	Promoter (<=1kb)	fiveUTR	conserved gene but different region
cg00296110	FALSE	TRUE	PSD2	NW_023144656.1	13759561	13759562	Distal Intergenic	Intergenic_upstream	mapped to different genes
cg00296428	FALSE	TRUE	HOXD11	NW_023144689.1	2348386	2348387	Exon (XM_027946088.2/Hoxd11, exon 2 of 2)	Exon	mapped to different genes
cg00298301	FALSE	TRUE	THOC2	NW_023144709.1	6714540	6714541	Exon (XM_027931946.2/Thoc2, exon 33 of 39)	Exon	conserved gene but different region
cg00301020	FALSE	TRUE	LOC114080258	NW_023145083.1	157604	157605	Distal Intergenic	Intergenic_downstream	mapped to different genes
cg00306239	FALSE	TRUE	ZIC4	NW_023144646.1	11537523	11537524	Distal Intergenic	Intergenic_downstream	conserved gene but different region
cg00307913	FALSE	TRUE	CDK5RAP3	NW_023144793.1	1154075	1154076	Distal Intergenic	Intergenic_downstream	conserved gene but different region
cg00310215	FALSE	TRUE	SALL1	NW_023144662.1	13291080	13291081	Promoter (<=1kb)	Promoter	conserved gene and region
cg00311846	FALSE	TRUE	DGKI	NW_023144767.1	2119672	2119673	Promoter (<=1kb)	fiveUTR	conserved gene but different region
cg00321644	FALSE	TRUE	WNK1	NW_023144785.1	1908881	1908882	Exon (XM_027951017.1/Wnk1, exon 10 of 28)	Exon	conserved gene and region
cg00324991	FALSE	TRUE	FEZF2	NW_023144780.1	3852427	3852428	Distal Intergenic	Intergenic_downstream	mapped to different genes
cg00325217	FALSE	TRUE	GALNT5	NW_023144653.1	15660860	15660861	Distal Intergenic	Intergenic_upstream	mapped to different genes
cg00340124	FALSE	TRUE	LOC114088308	NW_023144640.1	36846286	36846287	Distal Intergenic	Intergenic_downstream	mapped to different genes
cg00351264	FALSE	TRUE	PAX5	NW_023144660.1	5892536	5892537	Intron (XM_027931012.1/Pax5, intron 6 of 8)	Intron	conserved gene and region
cg00362487	FALSE	TRUE	ONECUT1	NW_023144641.1	27179582	27179583	Promoter (5-6kb)	Promoter	conserved gene but different region
cg00362836	FALSE	TRUE	MYOCD	NW_023144866.1	1165436	1165437	Distal Intergenic	Intergenic_upstream	mapped to different genes
cg00370791	FALSE	TRUE	LOC114090610	NW_023144730.1	4583690	4583691	Distal Intergenic	Intergenic_downstream	mapped to different genes
cg00374382	FALSE	TRUE	POGZ	NW_023144819.1	1616350	1616351	Exon (XM_027953698.1/Pogz, exon 7 of 19)	Exon	conserved gene and region
cg00388556	FALSE	TRUE	PAX9	NW_023144640.1	10871238	10871239	Promoter (4-5kb)	Promoter	conserved gene and region
cg00393155	FALSE	TRUE	GRIA2	NW_023144639.1	27475330	27475331	Exon (XM_027926608.2/Gria2, exon 13 of 16)	Exon	conserved gene and region
cg00409684	FALSE	TRUE	LBX1	NW_023144652.1	4751842	4751843	Downstream (2-3kb)	Intergenic_downstream	mapped to different genes
cg00414520	FALSE	TRUE	SOX2	NW_023144818.1	1659929	1659930	Promoter (1-2kb)	Promoter	mapped to different genes
cg00419757	FALSE	TRUE	LOC114086235	NW_023144726.1	2978186	2978187	Distal Intergenic	Intergenic_downstream	mapped to different genes
cg00422594	FALSE	TRUE	CACNB4	NW_023144653.1	10945702	10945703	Exon (XM_027937972.1/Cacnb4, exon 11 of 14)	Exon	mapped to different genes
cg00426659	FALSE	TRUE	ANKS1B	NW_023144647.1	14578887	14578888	5' UTR	fiveUTR	conserved gene and region
cg00433042	FALSE	TRUE	TFAP2A	NW_023144683.1	6568943	6568944	Downstream (1-2kb)	Intergenic_downstream	conserved gene but different region
cg00437193	FALSE	TRUE	TFAP2D	NW_023144766.1	1859677	1859678	Promoter (<=1kb)	Exon	mapped to different genes
cg00443041	FALSE	TRUE	WSB1	NW_023144962.1	391202	391203	5' UTR	fiveUTR	conserved gene but different region
cg00444928	FALSE	TRUE	LOC114082294	NW_023144641.1	19559519	19559520	Distal Intergenic	Intergenic_upstream	mapped to different genes
cg00445879	FALSE	TRUE	HOXA3	NW_023144774.1	5169752	5169753	Exon (XM_027939663.2/Hoxa6, exon 1 of 2)	Exon	mapped to different genes
cg00459263	FALSE	TRUE	LHX2	NW_023144667.1	6966812	6966813	Intron (XM_027938314.1/Lhx2, intron 3 of 4)	Intron	conserved gene and region
cg00462525	FALSE	TRUE	TBR1	NW_023144653.1	19553420	19553421	Exon (XM_027938017.1/Tbr1, exon 4 of 6)	Exon	conserved gene and region
cg00465985	FALSE	TRUE	CHAMP1	NW_023144659.1	19081779	19081780	Exon (XM_027938869.1/Champ1, exon 2 of 2)	Exon	conserved gene and region
cg00470955	FALSE	TRUE	RBFOX1	NW_023144804.1	252496	252497	Promoter (<=1kb)	Exon	conserved gene but different region
cg00470976	FALSE	TRUE	LOC114096626	NW_023144771.1	2189115	2189116	Distal Intergenic	Intergenic_downstream	mapped to different genes
cg00475509	FALSE	TRUE	ZIC4	NW_023144646.1	11375578	11375579	Promoter (1-2kb)	Promoter	mapped to different genes
cg00485323	FALSE	TRUE	PRDM8	NW_023144693.1	5202619	5202620	Intron (XM_027939860.2/Prdm8, intron 1 of 3)	Intron	conserved gene and region
cg00489376	FALSE	TRUE	CADPS	NW_023144780.1	3905548	3905549	Intron (XM_034637082.1/Cadps, intron 26 of 27)	Intron	mapped to different genes
cg00491561	FALSE	TRUE	LOC114094902	NW_023144673.1	9551141	9551142	Distal Intergenic	Intergenic_upstream	mapped to different genes
cg00493831	FALSE	TRUE	HES5	NW_023144724.1	7519028	7519029	Promoter (9-10kb)	Promoter	mapped to different genes
cg00504333	FALSE	TRUE	WASF3	NW_023144682.1	14225999	14226000	Exon (XM_034636330.1/Wasf3, exon 2 of 8)	Exon	mapped to different genes
cg00504554	FALSE	TRUE	BCL11A	NW_023144650.1	4534846	4534847	Exon (XM_027934285.2/Bcl11a, exon 3 of 3)	Exon	conserved gene but different region
cg00505445	FALSE	TRUE	ANK2	NW_023144670.1	5034941	5034942	Exon (XM_027935519.1/Ank2, exon 12 of 47)	Exon	mapped to different genes
cg00508255	FALSE	TRUE	AMBRA1	NW_023144677.1	12088332	12088333	Intron (XM_027936403.1/Ambra1, intron 11 of 17)	Intron	conserved gene and region
cg00512700	FALSE	TRUE	NPAS3	NW_023144640.1	8160511	8160512	Intron (XM_027929571.2/Npas3, intron 6 of 11)	Intron	mapped to different genes
cg00513357	FALSE	TRUE	EIF4G2	NW_023144714.1	7309942	7309943	Exon (XM_034636612.1/Eif4g2, exon 7 of 25)	Exon	conserved gene and region
cg00515235	FALSE	TRUE	CTNNA3	NW_023144649.1	10975311	10975312	Exon (XM_027931215.1/Lrrtm3, exon 2 of 3)	Exon	conserved gene and region
cg00515954	FALSE	TRUE	ANKS1B	NW_023144647.1	14578712	14578713	Promoter (<=1kb)	fiveUTR	conserved gene and region
cg00527510	FALSE	TRUE	ZNF608	NW_023144706.1	7834071	7834072	Distal Intergenic	Intergenic_upstream	mapped to different genes
cg00532890	FALSE	TRUE	PBX1	NW_023144789.1	3344168	3344169	Promoter (<=1kb)	fiveUTR	conserved gene and region
cg00535482	FALSE	TRUE	TBR1	NW_023144653.1	19550332	19550333	Promoter (<=1kb)	fiveUTR	conserved gene but different region
cg00539598	FALSE	TRUE	AUTS2	NW_023144688.1	3511467	3511468	Intron (XM_027948696.1/Auts2, intron 4 of 17)	Intron	conserved gene and region
cg00542737	FALSE	TRUE	PRL	NW_023144753.1	3917089	3917090	Distal Intergenic	Intergenic_downstream	mapped to different genes
cg00546693	FALSE	TRUE	TFAP2A	NW_023144683.1	6579839	6579840	Distal Intergenic	Intergenic_downstream	mapped to different genes
cg00554332	FALSE	TRUE	TRNAA-AGC	NW_023144716.1	6649525	6649526	Distal Intergenic	Intergenic_downstream	mapped to different genes
cg00557947	FALSE	TRUE	PAX2	NW_023144652.1	4253363	4253364	Distal Intergenic	Intergenic_upstream	conserved gene and region
cg00559067	FALSE	TRUE	LBX1	NW_023144652.1	4746401	4746402	Distal Intergenic	Intergenic_downstream	mapped to different genes
cg00564054	FALSE	TRUE	LOC114090448	NW_023144666.1	17622795	17622796	Distal Intergenic	Intergenic_upstream	mapped to different genes
cg00566855	FALSE	TRUE	ROBO2	NW_023144643.1	19480730	19480731	Distal Intergenic	Intergenic_upstream	conserved gene but different region
cg00571033	FALSE	TRUE	KIF13B	NW_023144655.1	321934	321935	Distal Intergenic	Intergenic_upstream	mapped to different genes
cg00583683	FALSE	TRUE	CUNH9ORF92	NW_023144748.1	2496208	2496209	Distal Intergenic	Intergenic_upstream	mapped to different genes
cg00585733	FALSE	TRUE	AUTS2	NW_023144688.1	2844875	2844876	Promoter (<=1kb)	Exon	conserved gene and region
cg00586556	FALSE	TRUE	UNC13A	NW_023144680.1	14345422	14345423	Exon (XM_027932464.1/Unc13a, exon 38 of 44)	Exon	mapped to different genes
cg00587168	FALSE	TRUE	DLX1	NW_023144689.1	5705591	5705592	Distal Intergenic	Intergenic_downstream	conserved gene and region
cg00589789	FALSE	TRUE	SKOR2	NW_023144681.1	14769683	14769684	Distal Intergenic	Intergenic_upstream	mapped to different genes
cg00593231	FALSE	TRUE	PAX6	NW_023144696.1	11571742	11571743	Intron (XM_027936514.1/Pax6, intron 4 of 12)	Intron	conserved gene but different region
cg00597234	FALSE	TRUE	TENM3	NW_023144712.1	4276306	4276307	Exon (XM_027926994.1/Tenm3, exon 29 of 29)	Exon	conserved gene and region
cg00598343	FALSE	TRUE	MBIP	NW_023144640.1	10585521	10585522	Distal Intergenic	Intergenic_upstream	conserved gene but different region
cg00598724	FALSE	TRUE	HIF1AN	NW_023144652.1	4222569	4222570	Distal Intergenic	Intergenic_downstream	conserved gene and region
cg00601070	FALSE	TRUE	DLX6	NW_023144828.1	195551	195552	Downstream (1-2kb)	Intergenic_downstream	mapped to different genes
cg00604987	FALSE	TRUE	CXXC4	NW_023144670.1	12969421	12969422	Intron (XM_027935369.1/Cxxc4, intron 1 of 2)	Intron	mapped to different genes
cg00606085	FALSE	TRUE	RARA	NW_023145006.1	80307	80308	Intron (XM_027922526.2/Rara, intron 4 of 8)	Intron	conserved gene and region
cg00608008	FALSE	TRUE	HOXA11	NW_023144774.1	5132013	5132014	Promoter (<=1kb)	fiveUTR	conserved gene but different region
cg00608221	FALSE	TRUE	URI1	NW_023144716.1	8458270	8458271	Intron (XM_027941459.1/Uri1, intron 4 of 10)	Intron	conserved gene and region
cg00612925	FALSE	TRUE	SIX1	NW_023144640.1	33604632	33604633	Promoter (5-6kb)	Promoter	conserved gene but different region
cg00614320	FALSE	TRUE	KIAA0825	NW_023144726.1	8224358	8224359	Intron (XM_034636739.1/Kiaa0825, intron 18 of 18)	Intron	mapped to different genes
cg00618479	FALSE	TRUE	HOXB3	NW_023144793.1	1665791	1665792	5' UTR	fiveUTR	conserved gene but different region
cg00623160	FALSE	TRUE	EIF4A2	NW_023144751.1	3098652	3098653	Exon (XR_003584955.1/Eif4a2, exon 11 of 12)	Exon	conserved gene but different region
cg00627626	FALSE	TRUE	FECH	NW_023144681.1	6255772	6255773	Distal Intergenic	Intergenic_downstream	conserved gene and region
cg00633857	FALSE	TRUE	FEZF2	NW_023144780.1	3860676	3860677	Promoter (1-2kb)	Promoter	conserved gene and region
cg00634704	FALSE	TRUE	OSR2	NW_023144636.1	24620773	24620774	3' UTR	threeUTR	conserved gene but different region
cg00638532	FALSE	TRUE	NRXN3	NW_023144657.1	7780429	7780430	Exon (XM_027931682.1/Nrxn3, exon 1 of 6)	Exon	conserved gene and region
cg00640107	FALSE	TRUE	MACF1	NW_023144676.1	87040	87041	Exon (XM_034636205.1/Macf1, exon 54 of 98)	Exon	conserved gene and region
cg00650240	FALSE	TRUE	LOC114087843	NW_023144643.1	17024920	17024921	Distal Intergenic	Intergenic_upstream	mapped to different genes
cg00653777	FALSE	TRUE	ARX	NW_023144642.1	13738601	13738602	Promoter (3-4kb)	Promoter	mapped to different genes
cg00659574	FALSE	TRUE	ZNF536	NW_023144716.1	7739551	7739552	Distal Intergenic	Intergenic_downstream	conserved gene and region
cg00663972	FALSE	TRUE	SOX1	NW_023144659.1	17734793	17734794	Promoter (<=1kb)	Promoter	mapped to different genes
cg00668187	FALSE	TRUE	GALNTL6	NW_023144655.1	17517200	17517201	Exon (XM_027927000.1/Galntl6, exon 7 of 13)	Exon	conserved gene and region
cg00670697	FALSE	TRUE	PBX3	NW_023144667.1	8461468	8461469	Intron (XM_027944263.1/Pbx3, intron 2 of 8)	Intron	conserved gene and region
cg00672657	FALSE	TRUE	IRX5	NW_023144662.1	10008386	10008387	Promoter (<=1kb)	Promoter	conserved gene and region
cg00674815	TRUE	TRUE	ADAMTS6	NW_023144776.1	3937860	3937861	Exon (XM_027951608.1/Adamts6, exon 13 of 25)	Exon	conserved gene but different region
cg00679862	FALSE	TRUE	CASZ1	NW_023144724.1	1514678	1514679	Distal Intergenic	Intergenic_upstream	conserved gene but different region
cg00688252	FALSE	TRUE	ZFHX3	NW_023144669.1	13708337	13708338	Intron (XM_027933041.1/Zfhx3, intron 3 of 9)	Intron	conserved gene and region
cg00696175	FALSE	TRUE	LOC114101196	NW_023144689.1	2579410	2579411	Distal Intergenic	Intergenic_downstream	mapped to different genes
cg00696388	FALSE	TRUE	TSPAN12	NW_023144644.1	19018889	19018890	Promoter (<=1kb)	fiveUTR	conserved gene and region
cg00697942	FALSE	TRUE	POLA1	NW_023144642.1	13624275	13624276	Intron (XM_027927441.1/Pola1, intron 35 of 36)	Intron	conserved gene and region
cg00698219	FALSE	TRUE	PRLHR	NW_023144652.1	19174384	19174385	Distal Intergenic	Intergenic_downstream	mapped to different genes
cg00704763	FALSE	TRUE	LOC114086040	NW_023144642.1	27559554	27559555	Distal Intergenic	Intergenic_downstream	mapped to different genes
cg00716140	FALSE	TRUE	POLA1	NW_023144642.1	13535530	13535531	Intron (XM_027927441.1/Pola1, intron 26 of 36)	Intron	conserved gene and region
cg00730730	FALSE	TRUE	LOC114095008	NW_023144721.1	3842136	3842137	Exon (XM_027938176.1/LOC114095008, exon 4 of 8)	Exon	mapped to different genes
cg00733912	FALSE	TRUE	SCRT2	NW_023144694.1	298793	298794	Distal Intergenic	Intergenic_upstream	conserved gene and region
cg00741609	FALSE	TRUE	TLX1	NW_023144652.1	4691144	4691145	Exon (XM_027930414.1/Tlx1, exon 2 of 3)	Exon	mapped to different genes
cg00745868	FALSE	TRUE	BSN	NW_023144849.1	1112109	1112110	Exon (XM_027933969.1/Bsn, exon 7 of 12)	Exon	conserved gene and region
cg00746259	FALSE	TRUE	LOC114095662	NW_023144662.1	668105	668106	Distal Intergenic	Intergenic_downstream	mapped to different genes
cg00748157	FALSE	TRUE	PHACTR2	NW_023144685.1	2422563	2422564	Promoter (<=1kb)	fiveUTR	conserved gene and region
cg00750099	FALSE	TRUE	POMC	NW_023144735.1	635329	635330	Exon (XM_027933520.2/Pomc, exon 2 of 2)	Exon	mapped to different genes
cg00764475	FALSE	TRUE	CREBRF	NW_023144741.1	1963002	1963003	3' UTR	threeUTR	conserved gene and region
cg00767915	FALSE	TRUE	UNCX	NW_023144842.1	856590	856591	Distal Intergenic	Intergenic_downstream	mapped to different genes
cg00777340	FALSE	TRUE	PAX6	NW_023144696.1	11571623	11571624	Intron (XM_027936514.1/Pax6, intron 4 of 12)	Intron	conserved gene but different region
cg00793219	FALSE	TRUE	BARHL2	NW_023144746.1	4074340	4074341	Promoter (7-8kb)	Promoter	conserved gene but different region
cg00794881	FALSE	TRUE	PAX7	NW_023144788.1	3457794	3457795	Intron (XM_027951947.1/Pax7, intron 7 of 8)	Intron	conserved gene and region
cg00801362	FALSE	TRUE	SOX5	NW_023144717.1	3407057	3407058	Intron (XM_027934198.1/Sox5, intron 7 of 15)	Intron	conserved gene and region
cg00806006	FALSE	TRUE	ZBTB16	NW_023144651.1	9177992	9177993	Intron (XM_027930704.1/Zbtb16, intron 2 of 6)	Intron	conserved gene and region
cg00811221	FALSE	TRUE	VSTM2L	NW_023144694.1	6067500	6067501	Distal Intergenic	Intergenic_upstream	mapped to different genes
cg00811894	FALSE	TRUE	MPPED2	NW_023144696.1	10517482	10517483	Distal Intergenic	Intergenic_upstream	conserved gene and region
cg00815652	FALSE	TRUE	RRAGC	NW_023144676.1	565159	565160	Distal Intergenic	Intergenic_downstream	conserved gene and region
cg00820579	FALSE	TRUE	DYNC1I1	NW_023144828.1	1242218	1242219	Exon (XM_027952799.1/Dync1i1, exon 4 of 16)	Exon	conserved gene and region
cg00831548	FALSE	TRUE	ZFHX4	NW_023144636.1	5765623	5765624	Distal Intergenic	Intergenic_upstream	mapped to different genes
cg00842325	FALSE	TRUE	NKX2-2	NW_023144638.1	18880601	18880602	Promoter (8-9kb)	Promoter	conserved gene and region
cg00847072	FALSE	TRUE	VPS37D	NW_023144688.1	522456	522457	3' UTR	threeUTR	conserved gene and region
cg00847238	FALSE	TRUE	SEC63	NW_023144722.1	1152367	1152368	Exon (XM_027928156.1/Sec63, exon 2 of 21)	Exon	conserved gene but different region
cg00848520	FALSE	TRUE	BMX	NW_023144642.1	5024346	5024347	Exon (XM_027946491.1/Bmx, exon 5 of 18)	Exon	conserved gene and region
cg00851590	FALSE	TRUE	DCHS1	NW_023144895.1	580976	580977	Promoter (4-5kb)	Promoter	conserved gene but different region
cg00852595	FALSE	TRUE	ANKS1B	NW_023144647.1	14578779	14578780	5' UTR	fiveUTR	conserved gene and region
cg00855137	FALSE	TRUE	LOC114093838	NW_023144696.1	8680750	8680751	Distal Intergenic	Intergenic_downstream	mapped to different genes
cg00855890	FALSE	TRUE	PEX14	NW_023144724.1	1639743	1639744	Intron (XM_027947594.1/Pex14, intron 6 of 8)	Intron	conserved gene and region
cg00857360	FALSE	TRUE	NR2F2	NW_023144638.1	30308707	30308708	Distal Intergenic	Intergenic_upstream	mapped to different genes
cg00857814	FALSE	TRUE	SMG7	NW_023144687.1	2518477	2518478	Exon (XM_027934987.1/Smg7, exon 16 of 23)	Exon	conserved gene and region
cg00860361	FALSE	TRUE	BCL2L1	NW_023144694.1	1171604	1171605	Exon (XM_027945346.1/Bcl2l1, exon 2 of 3)	Exon	mapped to different genes
cg00860838	FALSE	TRUE	LHFPL4	NW_023144664.1	14252805	14252806	Promoter (<=1kb)	Exon	conserved gene and region
cg00862376	FALSE	TRUE	HOXC12	NW_023144744.1	1135807	1135808	Promoter (4-5kb)	Promoter	conserved gene and region
cg00874874	FALSE	TRUE	ZFHX3	NW_023144669.1	13736726	13736727	Exon (XM_027933041.1/Zfhx3, exon 2 of 10)	Exon	conserved gene and region
cg00875779	FALSE	TRUE	RUNX2	NW_023144791.1	1138441	1138442	Intron (XM_027950423.1/Runx2, intron 2 of 5)	Intron	mapped to different genes
cg00890651	FALSE	TRUE	STXBP6	NW_023144640.1	820700	820701	Distal Intergenic	Intergenic_upstream	conserved gene and region
cg00893471	FALSE	TRUE	HOXD3	NW_023144689.1	2291987	2291988	Intron (XM_027946084.1/Hoxd3, intron 1 of 2)	Intron	conserved gene but different region
cg00904423	FALSE	TRUE	CETN3	NW_023144726.1	4673181	4673182	Distal Intergenic	Intergenic_downstream	mapped to different genes
cg00906973	FALSE	TRUE	TFAP2A	NW_023144683.1	6544962	6544963	Promoter (<=1kb)	fiveUTR	conserved gene and region
cg00907438	FALSE	TRUE	TCF4	NW_023144681.1	8223334	8223335	Intron (XM_027949014.1/Tcf4, intron 14 of 18)	Intron	conserved gene and region
cg00909225	FALSE	TRUE	DDX17	NW_023144647.1	2941061	2941062	Exon (XM_027931363.1/Ddx17, exon 13 of 13)	Exon	conserved gene and region
cg00910419	FALSE	TRUE	BCL11A	NW_023144650.1	4448037	4448038	Promoter (<=1kb)	fiveUTR	conserved gene and region
cg00918383	FALSE	TRUE	FBLN1	NW_023144768.1	2560307	2560308	Exon (XM_027954668.2/Fbln1, exon 8 of 15)	Exon	conserved gene and region
cg00927851	FALSE	TRUE	LOC114093196	NW_023144672.1	6642743	6642744	Distal Intergenic	Intergenic_downstream	mapped to different genes
cg00928703	FALSE	TRUE	HOXA7	NW_023144774.1	5160537	5160538	Promoter (<=1kb)	fiveUTR	conserved gene and region
cg00929113	FALSE	TRUE	PAX6	NW_023144696.1	11566878	11566879	Intron (XM_027936520.1/Pax6, intron 4 of 9)	Intron	conserved gene and region
cg00929516	FALSE	TRUE	FEZF2	NW_023144780.1	3851973	3851974	Distal Intergenic	Intergenic_downstream	mapped to different genes
cg00936991	FALSE	TRUE	LOC114086161	NW_023144642.1	27108611	27108612	Distal Intergenic	Intergenic_downstream	mapped to different genes
cg00944045	FALSE	TRUE	ZMAT4	NW_023144704.1	9056705	9056706	Exon (XM_027939280.1/Zmat4, exon 3 of 6)	Exon	mapped to different genes
cg00945808	FALSE	TRUE	ZNF462	NW_023144728.1	3352088	3352089	Promoter (<=1kb)	Promoter	conserved gene and region
cg00951719	FALSE	TRUE	TWIST1	NW_023144666.1	11241520	11241521	Distal Intergenic	Intergenic_downstream	conserved gene but different region
cg00952114	FALSE	TRUE	TBCA	NW_023144695.1	5891006	5891007	Distal Intergenic	Intergenic_upstream	mapped to different genes
cg00953859	FALSE	TRUE	PAX6	NW_023144696.1	11571630	11571631	Intron (XM_027936514.1/Pax6, intron 4 of 12)	Intron	conserved gene but different region
cg00954258	FALSE	TRUE	PBX3	NW_023144667.1	8352691	8352692	Intron (XM_027944263.1/Pbx3, intron 2 of 8)	Intron	conserved gene and region
cg00959249	FALSE	TRUE	PCSK1	NW_023144799.1	1620081	1620082	Promoter (<=1kb)	Promoter	mapped to different genes
cg00965692	FALSE	TRUE	MAP2K5	NW_023144641.1	13959062	13959063	Intron (XM_027924037.2/Map2k5, intron 20 of 20)	Intron	conserved gene and region
cg00966253	FALSE	TRUE	NEGR1	NW_023144705.1	9012273	9012274	Promoter (<=1kb)	Exon	conserved gene and region
cg00975442	FALSE	TRUE	DLGAP3	NW_023144676.1	3809436	3809437	Exon (XM_027937371.1/Dlgap3, exon 3 of 12)	Exon	conserved gene and region
cg00982312	FALSE	TRUE	RBFOX1	NW_023144804.1	252486	252487	Promoter (<=1kb)	Exon	conserved gene but different region
cg00992842	FALSE	TRUE	GLCCI1	NW_023144833.1	1456046	1456047	Exon (XM_027952796.1/Glcci1, exon 7 of 8)	Exon	conserved gene and region
cg00993368	FALSE	TRUE	TMEM275	NW_023144739.1	1494127	1494128	Distal Intergenic	Intergenic_downstream	mapped to different genes
cg00993893	FALSE	TRUE	LOC114081549	NW_023144641.1	11689911	11689912	Distal Intergenic	Intergenic_downstream	mapped to different genes
cg00995686	FALSE	TRUE	BUD13	NW_023144651.1	6563710	6563711	Distal Intergenic	Intergenic_downstream	mapped to different genes
cg00995852	FALSE	TRUE	FTO	NW_023144662.1	10743518	10743519	Intron (XM_027939073.1/Fto, intron 8 of 8)	Intron	conserved gene and region
cg01006396	FALSE	TRUE	PDZRN4	NW_023144710.1	5607627	5607628	Intron (XM_027934208.1/Pdzrn4, intron 3 of 9)	Intron	conserved gene and region
cg01007604	FALSE	TRUE	LHX8	NW_023144701.1	471473	471474	Intron (XM_027935193.1/Lhx8, intron 1 of 8)	Intron	conserved gene and region
cg01008025	FALSE	TRUE	PAX2	NW_023144652.1	4249742	4249743	Distal Intergenic	Intergenic_upstream	conserved gene and region
cg01008443	FALSE	TRUE	PARP11	NW_023144762.1	4575671	4575672	Distal Intergenic	Intergenic_upstream	conserved gene and region
cg01009870	FALSE	TRUE	EBF3	NW_023144772.1	5412393	5412394	Intron (XM_034637044.1/Ebf3, intron 2 of 9)	Intron	conserved gene and region
cg01015974	FALSE	TRUE	ZEB2	NW_023144653.1	4242054	4242055	Intron (XM_027937916.2/Zeb2, intron 2 of 9)	Intron	conserved gene and region
cg01017056	FALSE	TRUE	HOXC9	NW_023144744.1	1091550	1091551	Promoter (1-2kb)	Promoter	mapped to different genes
cg01020818	FALSE	TRUE	SLC12A1	NW_023144641.1	31173065	31173066	Exon (XM_027925651.1/Slc12a1, exon 4 of 26)	Exon	conserved gene and region
cg01027323	FALSE	TRUE	UNCX	NW_023144842.1	856015	856016	Downstream (2-3kb)	Intergenic_downstream	mapped to different genes
cg01033833	FALSE	TRUE	ATP5MC2	NW_023144744.1	1395668	1395669	Promoter (1-2kb)	Promoter	mapped to different genes
cg01036505	FALSE	TRUE	FZD1	NW_023144892.1	383357	383358	Distal Intergenic	Intergenic_upstream	mapped to different genes
cg01037009	FALSE	TRUE	UNCX	NW_023144842.1	856512	856513	Downstream (1-2kb)	Intergenic_downstream	mapped to different genes
cg01038699	FALSE	TRUE	LOC114099659	NW_023144745.1	4268749	4268750	Exon (XM_027944024.2/LOC114099659, exon 2 of 3)	Exon	mapped to different genes
cg01046634	FALSE	TRUE	DLG2	NW_023144725.1	3659712	3659713	Exon (XM_027942608.2/Dlg2, exon 9 of 22)	Exon	conserved gene and region
cg01047058	FALSE	TRUE	PRDM13	NW_023144760.1	400027	400028	Promoter (2-3kb)	Promoter	conserved gene and region
cg01049455	FALSE	TRUE	ONECUT1	NW_023144641.1	27180841	27180842	Promoter (4-5kb)	Promoter	conserved gene but different region
cg01050998	FALSE	TRUE	RBFOX1	NW_023144804.1	731288	731289	Distal Intergenic	Intergenic_downstream	conserved gene but different region
cg01053290	FALSE	TRUE	FOXP2	NW_023144644.1	24526930	24526931	Intron (XM_027926404.1/Foxp2, intron 13 of 16)	Intron	conserved gene and region
cg01056020	FALSE	TRUE	LOC114090957	NW_023144669.1	13327073	13327074	Distal Intergenic	Intergenic_upstream	mapped to different genes
cg01059261	FALSE	TRUE	VAX1	NW_023144652.1	18012956	18012957	Distal Intergenic	Intergenic_downstream	mapped to different genes
cg01063908	FALSE	TRUE	LOC114090665	NW_023144891.1	488195	488196	Distal Intergenic	Intergenic_upstream	mapped to different genes
cg01073946	FALSE	TRUE	FOXO4	NW_023144737.1	7102217	7102218	Promoter (<=1kb)	Exon	conserved gene and region
cg01079397.2	FALSE	TRUE	NIPBL	NW_023144668.1	9522652	9522653	Promoter (<=1kb)	fiveUTR	conserved gene and region
cg01079466	FALSE	TRUE	KANSL1	NW_023144942.1	237411	237412	Exon (XM_027921766.2/Kansl1, exon 11 of 15)	Exon	conserved gene and region
cg01079812	FALSE	TRUE	SIX3	NW_023144650.1	18029639	18029640	Intron (XM_027934611.1/Six3, intron 1 of 2)	Intron	mapped to different genes
cg01088385	FALSE	TRUE	CNR1	NW_023144679.1	5764374	5764375	Exon (XM_027928297.1/Cnr1, exon 2 of 2)	Exon	conserved gene but different region
cg01088404	FALSE	TRUE	HDAC7	NW_023144744.1	6503097	6503098	Promoter (<=1kb)	Promoter	conserved gene but different region
cg01090134	FALSE	TRUE	RUNX1T1	NW_023144636.1	18593405	18593406	Downstream (1-2kb)	Intergenic_downstream	conserved gene but different region
cg01090334	FALSE	TRUE	CNKSR2	NW_023144642.1	10488258	10488259	Exon (XM_027927393.2/Cnksr2, exon 9 of 21)	Exon	conserved gene but different region
cg01093013	FALSE	TRUE	LOC114091991	NW_023144650.1	6944915	6944916	Distal Intergenic	Intergenic_upstream	mapped to different genes
cg01093482	FALSE	TRUE	LOC114096563	NW_023144703.1	269342	269343	Promoter (4-5kb)	Promoter	mapped to different genes
cg01099217	FALSE	TRUE	PAX5	NW_023144660.1	5809124	5809125	Intron (XM_027931012.1/Pax5, intron 1 of 8)	Intron	conserved gene and region
cg01099625	FALSE	TRUE	LOC114093427	NW_023144668.1	337200	337201	Distal Intergenic	Intergenic_upstream	mapped to different genes
cg01112551	FALSE	TRUE	BNC2	NW_023144748.1	2907016	2907017	Promoter (<=1kb)	fiveUTR	conserved gene and region
cg01123520	FALSE	TRUE	LOC114085354	NW_023144644.1	23569169	23569170	Distal Intergenic	Intergenic_upstream	mapped to different genes
cg01134518	FALSE	TRUE	NOG	NW_023144820.1	2206658	2206659	Exon (XM_027950363.1/Nog, exon 1 of 1)	Exon	conserved gene and region
cg01135274	FALSE	TRUE	IRX3	NW_023144662.1	10557906	10557907	Promoter (2-3kb)	Promoter	conserved gene and region
cg01141533	FALSE	TRUE	GATA3	NW_023144715.1	7272570	7272571	Distal Intergenic	Intergenic_upstream	mapped to different genes
cg01149078	FALSE	TRUE	SOX14	NW_023144646.1	19697235	19697236	Distal Intergenic	Intergenic_downstream	mapped to different genes
cg01151827	FALSE	TRUE	LOC114089975	NW_023144664.1	626499	626500	Distal Intergenic	Intergenic_upstream	mapped to different genes
cg01151874	FALSE	TRUE	LOC114091901	NW_023144650.1	5085254	5085255	Distal Intergenic	Intergenic_upstream	mapped to different genes
cg01153166	FALSE	TRUE	NR2F2	NW_023144638.1	30246749	30246750	Intron (XM_027921112.1/Nr2f2, intron 1 of 2)	Intron	conserved gene but different region
cg01156877	FALSE	TRUE	CELF4	NW_023144654.1	13881151	13881152	Promoter (<=1kb)	Exon	conserved gene and region
cg01166318	FALSE	TRUE	MARCHF4	NW_023144645.1	14156602	14156603	Exon (XM_027942019.1/Marchf4, exon 1 of 4)	Exon	conserved gene and region
cg01167388	FALSE	TRUE	TCF7L2	NW_023144652.1	14678928	14678929	Intron (XM_027929910.2/Tcf7l2, intron 5 of 13)	Intron	mapped to different genes
cg01167424	FALSE	TRUE	RBFOX2	NW_023144647.1	4928439	4928440	3' UTR	threeUTR	conserved gene but different region
cg01169222	FALSE	TRUE	HOXC9	NW_023144744.1	1084712	1084713	Exon (XM_027949999.1/Hoxc9, exon 2 of 3)	Exon	mapped to different genes
cg01171336	FALSE	TRUE	RRAGC	NW_023144676.1	649915	649916	Distal Intergenic	Intergenic_downstream	conserved gene and region
cg01187271	FALSE	TRUE	LOC114094080	NW_023144739.1	3347433	3347434	Intron (XM_027937025.1/LOC114094080, intron 1 of 1)	Intron	mapped to different genes
cg01190601	FALSE	TRUE	ERBB4	NW_023144645.1	17439466	17439467	Intron (XM_027941815.1/Erbb4, intron 1 of 26)	Intron	mapped to different genes
cg01193554	FALSE	TRUE	FOXO6	NW_023144739.1	6055637	6055638	Intron (XM_027936938.1/Foxo6, intron 1 of 1)	Intron	mapped to different genes
cg01194087	FALSE	TRUE	ZBTB16	NW_023144651.1	9178015	9178016	Intron (XM_027930704.1/Zbtb16, intron 2 of 6)	Intron	conserved gene and region
cg01211648	FALSE	TRUE	LOC114086991	NW_023144679.1	14847368	14847369	Distal Intergenic	Intergenic_downstream	mapped to different genes
cg01214458	FALSE	TRUE	MN1	NW_023144834.1	2059680	2059681	Exon (XM_027955866.1/Mn1, exon 1 of 2)	Exon	mapped to different genes
cg01234044	FALSE	TRUE	UNCX	NW_023144842.1	857667	857668	Downstream (<1kb)	Intergenic_downstream	mapped to different genes
cg01235968	FALSE	TRUE	ETV1	NW_023144666.1	6656647	6656648	Promoter (<=1kb)	Promoter	conserved gene but different region
cg01239827	FALSE	TRUE	LOC114087808	NW_023144643.1	22761289	22761290	Distal Intergenic	Intergenic_upstream	mapped to different genes
cg01241756	FALSE	TRUE	NXPH1	NW_023144833.1	1188043	1188044	Distal Intergenic	Intergenic_upstream	conserved gene and region
cg01245471	FALSE	TRUE	EVX1	NW_023144774.1	5071796	5071797	Promoter (<=1kb)	fiveUTR	mapped to different genes
cg01246498	FALSE	TRUE	LHX5	NW_023144773.1	181511	181512	Distal Intergenic	Intergenic_upstream	mapped to different genes
cg01257828	FALSE	TRUE	FGF12	NW_023144806.1	2233680	2233681	Intron (XM_027936105.2/Fgf12, intron 2 of 5)	Intron	mapped to different genes
cg01264497	FALSE	TRUE	LOC114094866	NW_023144673.1	6018158	6018159	Distal Intergenic	Intergenic_downstream	mapped to different genes
cg01268650	FALSE	TRUE	LOC114098620	NW_023144713.1	9820073	9820074	Distal Intergenic	Intergenic_downstream	mapped to different genes
cg01268748	FALSE	TRUE	CACNA1E	NW_023144687.1	3903172	3903173	Exon (XM_027934920.1/Cacna1e, exon 38 of 48)	Exon	conserved gene and region
cg01273460	FALSE	TRUE	HOXC9	NW_023144744.1	1083331	1083332	Intron (XM_027949999.1/Hoxc9, intron 2 of 2)	Intron	mapped to different genes
cg01273518	FALSE	TRUE	LOC114105362	NW_023144784.1	3384286	3384287	Distal Intergenic	Intergenic_downstream	mapped to different genes
cg01284284	FALSE	TRUE	PRDM16	NW_023144724.1	7209539	7209540	Intron (XM_027947738.2/Prdm16, intron 1 of 16)	Intron	conserved gene and region
cg01293647	FALSE	TRUE	NEUROD2	NW_023144978.1	56292	56293	Promoter (<=1kb)	fiveUTR	mapped to different genes
cg01301138	FALSE	TRUE	CDH13	NW_023144669.1	4858116	4858117	Promoter (<=1kb)	fiveUTR	conserved gene and region
cg01301326	FALSE	TRUE	LOC114086075	NW_023144642.1	27610029	27610030	Distal Intergenic	Intergenic_upstream	mapped to different genes
cg01312261	FALSE	TRUE	ZNF536	NW_023144716.1	8245346	8245347	Intron (XM_034636659.1/Znf536, intron 1 of 5)	Intron	conserved gene and region
cg01315721	FALSE	TRUE	HOXC11	NW_023144744.1	1112730	1112731	Promoter (<=1kb)	Promoter	mapped to different genes
cg01319431	FALSE	TRUE	DMD	NW_023144642.1	21078796	21078797	Exon (XM_027927376.2/Dmd, exon 6 of 79)	Exon	conserved gene and region
cg01320719	FALSE	TRUE	SPRED1	NW_023144641.1	39807400	39807401	Exon (XM_027926171.1/Spred1, exon 7 of 7)	Exon	conserved gene and region
cg01327047	FALSE	TRUE	BTRC	NW_023144652.1	4826026	4826027	Distal Intergenic	Intergenic_upstream	conserved gene and region
cg01332968	FALSE	TRUE	NRXN1	NW_023144650.1	13237581	13237582	Intron (XM_027934344.1/Nrxn1, intron 11 of 22)	Intron	conserved gene but different region
cg01334355	FALSE	TRUE	HGF	NW_023144644.1	3040739	3040740	Exon (XM_027926334.1/Hgf, exon 6 of 19)	Exon	conserved gene and region
cg01334806	FALSE	TRUE	DMRTA2	NW_023144692.1	2027311	2027312	3' UTR	threeUTR	mapped to different genes
cg01336022	FALSE	TRUE	TRAF3	NW_023144749.1	4738064	4738065	Exon (XM_027946557.2/Traf3, exon 9 of 13)	Exon	conserved gene but different region
cg01336082	FALSE	TRUE	PKNOX2	NW_023144697.1	1063495	1063496	Intron (XM_027945516.2/Pknox2, intron 5 of 11)	Intron	conserved gene and region
cg01340118	FALSE	TRUE	BNC2	NW_023144748.1	2975747	2975748	Intron (XM_027950612.2/Bnc2, intron 1 of 5)	Intron	conserved gene and region
cg01342051	FALSE	TRUE	HOXC4	NW_023144744.1	1034014	1034015	Intron (XM_027949872.2/Hoxc4, intron 1 of 3)	Intron	conserved gene and region
cg01342157	FALSE	TRUE	OSR1	NW_023144665.1	13856440	13856441	Distal Intergenic	Intergenic_upstream	conserved gene and region
cg01342627	FALSE	TRUE	SATB2	NW_023144658.1	18030114	18030115	Intron (XM_027925025.1/Satb2, intron 9 of 10)	Intron	conserved gene and region
cg01344546	FALSE	TRUE	LOC114094744	NW_023144653.1	16259313	16259314	Distal Intergenic	Intergenic_downstream	mapped to different genes
cg01349535	FALSE	TRUE	LOC114087843	NW_023144643.1	17269945	17269946	Distal Intergenic	Intergenic_upstream	mapped to different genes
cg01351663	FALSE	TRUE	NKX2-1	NW_023144640.1	10720782	10720783	Distal Intergenic	Intergenic_downstream	mapped to different genes
cg01352789	FALSE	TRUE	NOL4	NW_023144654.1	11172054	11172055	Promoter (<=1kb)	Exon	conserved gene and region
cg01353533	FALSE	TRUE	RCN1	NW_023144696.1	11902642	11902643	Distal Intergenic	Intergenic_downstream	mapped to different genes
cg01359455	FALSE	TRUE	TSHZ1	NW_023144700.1	3415002	3415003	Intron (XM_027935353.1/Tshz1, intron 1 of 1)	Intron	conserved gene and region
cg01371095	FALSE	TRUE	DGAT1	NW_023144636.1	61345041	61345042	Promoter (3-4kb)	Promoter	mapped to different genes
cg01385439	FALSE	TRUE	IRX3	NW_023144662.1	10494577	10494578	Distal Intergenic	Intergenic_upstream	mapped to different genes
cg01391058	FALSE	TRUE	PRDM16	NW_023144724.1	7133947	7133948	Intron (XM_027947738.2/Prdm16, intron 1 of 16)	Intron	conserved gene and region
cg01392943	FALSE	TRUE	MBNL1	NW_023144646.1	3645595	3645596	Exon (XM_027933610.1/Mbnl1, exon 2 of 10)	Exon	conserved gene and region
cg01393027	FALSE	TRUE	BRD7	NW_023144662.1	13962636	13962637	Distal Intergenic	Intergenic_upstream	mapped to different genes
cg01393477	FALSE	TRUE	LOC114101928	NW_023144636.1	6949221	6949222	Distal Intergenic	Intergenic_upstream	mapped to different genes
cg01394860	FALSE	TRUE	LOC114093093	NW_023144737.1	567183	567184	Promoter (<=1kb)	Promoter	mapped to different genes
cg01398352	FALSE	TRUE	ZNF462	NW_023144728.1	3367899	3367900	Intron (XM_027943011.2/Znf462, intron 1 of 12)	Intron	conserved gene and region
cg01399119	FALSE	TRUE	LOC114085952	NW_023144642.1	7458005	7458006	Distal Intergenic	Intergenic_upstream	mapped to different genes
cg01403539	FALSE	TRUE	HMX3	NW_023144772.1	114466	114467	Distal Intergenic	Intergenic_upstream	mapped to different genes
cg01410982	FALSE	TRUE	CSNK1G1	NW_023144641.1	16971794	16971795	Exon (XM_027925731.1/Csnk1g1, exon 13 of 15)	Exon	conserved gene but different region
cg01418317	FALSE	TRUE	PCDH7	NW_023144637.1	23307476	23307477	Promoter (<=1kb)	fiveUTR	mapped to different genes
cg01429507	FALSE	TRUE	LOC114086309	NW_023144726.1	6791571	6791572	Distal Intergenic	Intergenic_downstream	mapped to different genes
cg01432620	FALSE	TRUE	ZIC2	NW_023144659.1	8202551	8202552	Intron (XM_027938929.1/Zic2, intron 1 of 2)	Intron	mapped to different genes
cg01444045	FALSE	TRUE	SP8	NW_023144666.1	12724077	12724078	Promoter (6-7kb)	Promoter	conserved gene and region
cg01445252	FALSE	TRUE	MYOF	NW_023144779.1	3865068	3865069	Distal Intergenic	Intergenic_downstream	conserved gene and region
cg01450059	FALSE	TRUE	ZNF521	NW_023144654.1	3099950	3099951	Intron (XM_027935668.2/Znf521, intron 5 of 7)	Intron	conserved gene and region
cg01452820	FALSE	TRUE	CCDC171	NW_023144748.1	2001182	2001183	Intron (XM_027950600.2/Ccdc171, intron 12 of 25)	Intron	conserved gene and region
cg01456885	FALSE	TRUE	MDM4	NW_023144887.1	1249906	1249907	Exon (XM_027945673.1/Mdm4, exon 6 of 11)	Exon	mapped to different genes
cg01466662	FALSE	TRUE	TMEM196	NW_023144666.1	11751114	11751115	Promoter (<=1kb)	Exon	mapped to different genes
cg01472737	FALSE	TRUE	KLHL14	NW_023144654.1	9923105	9923106	Promoter (2-3kb)	Promoter	conserved gene but different region
cg01476696	FALSE	TRUE	TMEM196	NW_023144666.1	11692633	11692634	Intron (XM_027932635.1/Tmem196, intron 3 of 3)	Intron	mapped to different genes
cg01486146	FALSE	TRUE	PAX2	NW_023144652.1	4249699	4249700	Distal Intergenic	Intergenic_upstream	conserved gene and region
cg01489832	FALSE	TRUE	PAX2	NW_023144652.1	4406385	4406386	Exon (XM_027930267.2/Pax2, exon 8 of 10)	Exon	conserved gene and region
cg01495148	FALSE	TRUE	RBM19	NW_023144773.1	163645	163646	Distal Intergenic	Intergenic_downstream	mapped to different genes
cg01500797	FALSE	TRUE	FGF12	NW_023144806.1	2234658	2234659	Exon (XM_027936103.2/Fgf12, exon 1 of 5)	Exon	mapped to different genes
cg01505662	FALSE	TRUE	LOC114088664	NW_023144772.1	4458397	4458398	Distal Intergenic	Intergenic_downstream	mapped to different genes
cg01509675	FALSE	TRUE	CUNH17ORF49	NW_023144813.1	103963	103964	Downstream (<1kb)	Intergenic_downstream	mapped to different genes
cg01511856	FALSE	TRUE	ZBTB16	NW_023144651.1	9157367	9157368	Intron (XM_027930704.1/Zbtb16, intron 3 of 6)	Intron	conserved gene and region
cg01518594	FALSE	TRUE	UNCX	NW_023144842.1	862807	862808	Promoter (<=1kb)	fiveUTR	mapped to different genes
cg01521169	FALSE	TRUE	ONECUT1	NW_023144641.1	27180910	27180911	Promoter (4-5kb)	Promoter	conserved gene but different region
cg01522923	FALSE	TRUE	EXOC6B	NW_023144750.1	1039504	1039505	Exon (XM_027934392.2/Exoc6b, exon 4 of 22)	Exon	conserved gene but different region
cg01523865	FALSE	TRUE	ZIC3	NW_023144771.1	1819609	1819610	Exon (XM_027940207.1/Zic3, exon 2 of 3)	Exon	conserved gene and region
cg01524627	FALSE	TRUE	TRA2B	NW_023144751.1	2355956	2355957	5' UTR	fiveUTR	conserved gene but different region
cg01524853	FALSE	TRUE	HOXC4	NW_023144744.1	1032020	1032021	Exon (XM_027949871.1/Hoxc4, exon 1 of 2)	Exon	conserved gene and region
cg01528388	FALSE	TRUE	LOC114088734	NW_023144651.1	7469202	7469203	Distal Intergenic	Intergenic_downstream	mapped to different genes
cg01530089	FALSE	TRUE	TFAP2B	NW_023144766.1	1742011	1742012	Intron (XM_027938254.1/Tfap2b, intron 2 of 7)	Intron	conserved gene and region
cg01535043	FALSE	TRUE	TRNAA-GGC	NW_023144739.1	3248361	3248362	Distal Intergenic	Intergenic_downstream	mapped to different genes
cg01553943	FALSE	TRUE	NLGN2	NW_023144813.1	466621	466622	Intron (XM_027946870.1/Nlgn2, intron 2 of 7)	Intron	conserved gene and region
cg01556289	FALSE	TRUE	TENM2	NW_023144741.1	6387889	6387890	Intron (XM_027938625.1/Tenm2, intron 2 of 28)	Intron	conserved gene and region
cg01562774	FALSE	TRUE	TWIST1	NW_023144666.1	11245494	11245495	Promoter (<=1kb)	Exon	conserved gene and region
cg01565849	FALSE	TRUE	ZNF423	NW_023144662.1	14539518	14539519	Intron (XM_027939114.1/Znf423, intron 3 of 7)	Intron	conserved gene and region
cg01576619	FALSE	TRUE	ANK3	NW_023144649.1	17154761	17154762	Exon (XM_027931178.1/Ank3, exon 37 of 44)	Exon	mapped to different genes
cg01577249	FALSE	TRUE	ZNF423	NW_023144662.1	14569781	14569782	Intron (XM_027939114.1/Znf423, intron 3 of 7)	Intron	conserved gene and region
cg01578720	FALSE	TRUE	TBCA	NW_023144695.1	5773836	5773837	Distal Intergenic	Intergenic_upstream	mapped to different genes
cg01580681	FALSE	TRUE	HAND2	NW_023144655.1	18123218	18123219	Exon (XM_027927237.2/Hand2, exon 1 of 2)	Exon	mapped to different genes
cg01592869	FALSE	TRUE	KLHL14	NW_023144654.1	9920318	9920319	Promoter (<=1kb)	Exon	conserved gene and region
cg01593388	FALSE	TRUE	NPAS3	NW_023144640.1	8270552	8270553	Intron (XM_027929571.2/Npas3, intron 9 of 11)	Intron	mapped to different genes
cg01593408	FALSE	TRUE	KCNMA1	NW_023144649.1	2446114	2446115	Intron (XM_027931400.2/Kcnma1, intron 23 of 29)	Intron	mapped to different genes
cg01594821	FALSE	TRUE	HOXC4	NW_023144744.1	1031059	1031060	Exon (XM_027949871.1/Hoxc4, exon 2 of 2)	Exon	conserved gene and region
cg01597940	FALSE	TRUE	KCNU1	NW_023144704.1	5950275	5950276	Distal Intergenic	Intergenic_downstream	conserved gene and region
cg01599574	FALSE	TRUE	R3HCC1L	NW_023144652.1	1900715	1900716	Distal Intergenic	Intergenic_upstream	conserved gene and region
cg01602213	FALSE	TRUE	ZNF521	NW_023144654.1	3144085	3144086	Intron (XM_027935668.2/Znf521, intron 5 of 7)	Intron	conserved gene and region
cg01608986	FALSE	TRUE	OLIG3	NW_023144685.1	7767148	7767149	Promoter (<=1kb)	Promoter	conserved gene and region
cg01611369	FALSE	TRUE	LOC114086669	NW_023144726.1	6116563	6116564	Distal Intergenic	Intergenic_downstream	mapped to different genes
cg01614615	FALSE	TRUE	PRDM2	NW_023144788.1	205794	205795	Exon (XM_027951962.1/Prdm2, exon 5 of 8)	Exon	conserved gene but different region
cg01614688	FALSE	TRUE	SP6	NW_023144793.1	1048310	1048311	Distal Intergenic	Intergenic_upstream	conserved gene and region
cg01619693	FALSE	TRUE	LOC114093918	NW_023144678.1	15227255	15227256	Distal Intergenic	Intergenic_downstream	mapped to different genes
cg01620164	FALSE	TRUE	FIGN	NW_023144653.1	21679381	21679382	Intron (XM_027938037.1/Fign, intron 2 of 2)	Intron	conserved gene and region
cg01633443	FALSE	TRUE	IGF1R	NW_023144638.1	28170621	28170622	3' UTR	threeUTR	conserved gene and region
cg01634038	FALSE	TRUE	TLX3	NW_023144741.1	3254874	3254875	Promoter (<=1kb)	fiveUTR	conserved gene but different region
cg01637769	FALSE	TRUE	TSHZ2	NW_023144729.1	5254149	5254150	Distal Intergenic	Intergenic_upstream	mapped to different genes
cg01638826	FALSE	TRUE	SNX7	NW_023144778.1	3976388	3976389	Distal Intergenic	Intergenic_upstream	conserved gene and region
cg01643535	FALSE	TRUE	NCDN	NW_023144676.1	3250394	3250395	5' UTR	fiveUTR	conserved gene but different region
cg01655447	FALSE	TRUE	DHX15	NW_023144637.1	18124573	18124574	Exon (XM_027939115.1/Dhx15, exon 14 of 14)	Exon	conserved gene and region
cg01658453	FALSE	TRUE	PAX2	NW_023144652.1	4253676	4253677	Distal Intergenic	Intergenic_upstream	conserved gene and region
cg01662148	FALSE	TRUE	SMYD3	NW_023144671.1	1098877	1098878	Intron (XM_027928608.2/Smyd3, intron 10 of 11)	Intron	conserved gene and region
cg01663261	FALSE	TRUE	SP8	NW_023144666.1	12721106	12721107	Promoter (3-4kb)	Promoter	conserved gene and region
cg01664666	FALSE	TRUE	PLD5	NW_023144671.1	4096112	4096113	Promoter (<=1kb)	Exon	conserved gene and region
cg01668584	FALSE	TRUE	UNCX	NW_023144842.1	856158	856159	Distal Intergenic	Intergenic_downstream	mapped to different genes
cg01674452	FALSE	TRUE	HNRNPC	NW_023144954.1	359551	359552	5' UTR	fiveUTR	mapped to different genes
cg01675333	FALSE	TRUE	NOVA1	NW_023144640.1	1664045	1664046	Exon (XM_027929682.1/Nova1, exon 6 of 6)	Exon	conserved gene but different region
cg01682788	FALSE	TRUE	EN1	NW_023144678.1	14735588	14735589	3' UTR	threeUTR	mapped to different genes
cg01683044	FALSE	TRUE	HOXC6	NW_023144744.1	1068705	1068706	Promoter (<=1kb)	Promoter	mapped to different genes
cg01685922	FALSE	TRUE	PAX7	NW_023144788.1	3393985	3393986	Intron (XM_027951947.1/Pax7, intron 1 of 8)	Intron	conserved gene and region
cg01686068	FALSE	TRUE	ZCCHC7	NW_023144660.1	5552995	5552996	Intron (XM_027931045.1/Zcchc7, intron 6 of 8)	Intron	conserved gene and region
cg01686348	FALSE	TRUE	SOX2	NW_023144818.1	1657122	1657123	Exon (XM_027942237.1/Sox2, exon 1 of 1)	Exon	mapped to different genes
cg01687105	FALSE	TRUE	KCNH8	NW_023144731.1	5014875	5014876	Distal Intergenic	Intergenic_upstream	mapped to different genes
cg01689298	FALSE	TRUE	LOC114094755	NW_023144653.1	5392178	5392179	Distal Intergenic	Intergenic_downstream	mapped to different genes
cg01690057	FALSE	TRUE	BARX1	NW_023144844.1	2277772	2277773	Distal Intergenic	Intergenic_downstream	conserved gene and region
cg01694828	FALSE	TRUE	LOC114103704	NW_023144705.1	665919	665920	Distal Intergenic	Intergenic_downstream	mapped to different genes
cg01700670	FALSE	TRUE	AMER2	NW_023144682.1	12672568	12672569	Exon (XM_034636323.1/Amer2, exon 2 of 2)	Exon	mapped to different genes
cg01705052	FALSE	TRUE	SHISA9	NW_023144699.1	5526355	5526356	Promoter (<=1kb)	Exon	mapped to different genes
cg01719435	FALSE	TRUE	TMEM174	NW_023144695.1	3275850	3275851	Distal Intergenic	Intergenic_downstream	mapped to different genes
cg01726897	FALSE	TRUE	ZNF207	NW_023144855.1	1372664	1372665	Exon (XM_027924158.2/Znf207, exon 11 of 11)	Exon	conserved gene and region
cg01730798	FALSE	TRUE	HOXD13	NW_023144689.1	2362705	2362706	Exon (XM_027946184.1/Hoxd13, exon 2 of 2)	Exon	conserved gene and region
cg01733991	FALSE	TRUE	ZFHX3	NW_023144669.1	14025445	14025446	Distal Intergenic	Intergenic_upstream	conserved gene but different region
cg01745990	FALSE	TRUE	ADGRL2	NW_023144701.1	6587514	6587515	Exon (XM_027935115.1/Adgrl2, exon 6 of 24)	Exon	conserved gene and region
cg01749491	FALSE	TRUE	EVX2	NW_023144689.1	2373023	2373024	Promoter (<=1kb)	fiveUTR	mapped to different genes
cg01753854	FALSE	TRUE	NKX1-1	NW_023144637.1	887810	887811	Exon (XM_027935968.1/Nkx1-1, exon 2 of 2)	Exon	mapped to different genes
cg01756262	FALSE	TRUE	LBX1	NW_023144652.1	4746750	4746751	Distal Intergenic	Intergenic_downstream	mapped to different genes
cg01766000	FALSE	TRUE	TFAP2A	NW_023144683.1	6574498	6574499	Distal Intergenic	Intergenic_downstream	mapped to different genes
cg01771143	FALSE	TRUE	R3HCC1L	NW_023144652.1	1959563	1959564	Intron (XM_027930326.1/R3hcc1l, intron 1 of 4)	Intron	conserved gene and region
cg01778572	FALSE	TRUE	LOC114096360	NW_023144693.1	8343909	8343910	Distal Intergenic	Intergenic_upstream	mapped to different genes
cg01783645	FALSE	TRUE	SPATA17	NW_023144674.1	4460525	4460526	Intron (XM_027934643.1/Spata17, intron 3 of 9)	Intron	conserved gene and region
cg01783690	FALSE	TRUE	LMO4	NW_023144746.1	675921	675922	Distal Intergenic	Intergenic_upstream	conserved gene and region
cg01784456	FALSE	TRUE	SKIDA1	NW_023144736.1	5803428	5803429	Distal Intergenic	Intergenic_downstream	mapped to different genes
cg01784688	FALSE	TRUE	FOXA1	NW_023144640.1	11793018	11793019	Distal Intergenic	Intergenic_downstream	conserved gene and region
cg01786169	FALSE	TRUE	AUTS2	NW_023144688.1	3361103	3361104	Intron (XM_027948696.1/Auts2, intron 2 of 17)	Intron	conserved gene and region
cg01787584	FALSE	TRUE	HOXC4	NW_023144744.1	1032061	1032062	Exon (XM_027949871.1/Hoxc4, exon 1 of 2)	Exon	conserved gene and region
cg01793100	FALSE	TRUE	TMCO5A	NW_023144641.1	40210507	40210508	Distal Intergenic	Intergenic_upstream	conserved gene and region
cg01793506	FALSE	TRUE	LOC114094767	NW_023144653.1	21251473	21251474	Distal Intergenic	Intergenic_downstream	mapped to different genes
cg01797373	FALSE	TRUE	FHL1	NW_023144771.1	502996	502997	Intron (XM_027940208.1/Fhl1, intron 1 of 6)	Intron	conserved gene but different region
cg01798687	FALSE	TRUE	KCNC4	NW_023144832.1	1934274	1934275	Exon (XM_027922052.2/Kcnc4, exon 1 of 4)	Exon	conserved gene and region
cg01821161	FALSE	TRUE	DLX1	NW_023144689.1	5707322	5707323	Distal Intergenic	Intergenic_downstream	conserved gene and region
cg01835139	FALSE	TRUE	LOC114088734	NW_023144651.1	7250954	7250955	Distal Intergenic	Intergenic_upstream	mapped to different genes
cg01836225	FALSE	TRUE	PTPRD	NW_023144747.1	4515376	4515377	Exon (XM_027943065.1/Ptprd, exon 26 of 31)	Exon	conserved gene and region
cg01838477	FALSE	TRUE	PROX1	NW_023144674.1	7855048	7855049	Exon (XM_027934768.2/Prox1, exon 2 of 5)	Exon	conserved gene and region
cg01839593	FALSE	TRUE	BTRC	NW_023144652.1	4825911	4825912	Distal Intergenic	Intergenic_upstream	conserved gene and region
cg01844642	FALSE	TRUE	GPR62	NW_023144646.1	26836407	26836408	Promoter (<=1kb)	Exon	mapped to different genes
cg01846532	FALSE	TRUE	ARHGAP15	NW_023144653.1	3201282	3201283	Intron (XM_034635853.1/Arhgap15, intron 5 of 14)	Intron	conserved gene and region
cg01846888	FALSE	TRUE	BARHL2	NW_023144746.1	4079545	4079546	Distal Intergenic	Intergenic_upstream	conserved gene and region
cg01847983	FALSE	TRUE	KLHL29	NW_023144665.1	16274796	16274797	Distal Intergenic	Intergenic_upstream	mapped to different genes
cg01848036	FALSE	TRUE	LOC114090611	NW_023144730.1	4693856	4693857	Distal Intergenic	Intergenic_downstream	mapped to different genes
cg01861176	FALSE	TRUE	YY1	NW_023144749.1	1779024	1779025	Intron (XM_027946683.1/Yy1, intron 3 of 4)	Intron	mapped to different genes
cg01865273	FALSE	TRUE	ERI3	NW_023144739.1	3423417	3423418	Intron (XM_027937173.1/Eri3, intron 3 of 8)	Intron	conserved gene and region
cg01871214	FALSE	TRUE	LOC114094571	NW_023144637.1	32493033	32493034	Distal Intergenic	Intergenic_downstream	mapped to different genes
cg01873051	FALSE	TRUE	SLF2	NW_023144652.1	4462504	4462505	Distal Intergenic	Intergenic_upstream	conserved gene and region
cg01882022	FALSE	TRUE	FOSB	NW_023144802.1	1893049	1893050	3' UTR	threeUTR	mapped to different genes
cg01883716	FALSE	TRUE	PRKD1	NW_023144640.1	4347491	4347492	Distal Intergenic	Intergenic_downstream	conserved gene but different region
cg01890074	FALSE	TRUE	SCN8A	NW_023144744.1	2992971	2992972	Exon (XM_027949787.1/Scn8a, exon 19 of 26)	Exon	conserved gene but different region
cg01893274	FALSE	TRUE	LOC114094755	NW_023144653.1	5392199	5392200	Distal Intergenic	Intergenic_downstream	mapped to different genes
cg01898872	FALSE	TRUE	LOC114090665	NW_023144891.1	488287	488288	Distal Intergenic	Intergenic_upstream	mapped to different genes
cg01903440	FALSE	TRUE	LOC114094893	NW_023144673.1	1037275	1037276	Distal Intergenic	Intergenic_downstream	mapped to different genes
cg01908395	FALSE	TRUE	MSX2	NW_023144741.1	755757	755758	Promoter (3-4kb)	Promoter	conserved gene and region
cg01911033	FALSE	TRUE	LOC114100238	NW_023144715.1	6857372	6857373	Distal Intergenic	Intergenic_downstream	mapped to different genes
cg01912406	FALSE	TRUE	AUTS2	NW_023144688.1	3770813	3770814	Intron (XM_027948696.1/Auts2, intron 5 of 17)	Intron	conserved gene and region
cg01915021	FALSE	TRUE	PPARGC1A	NW_023144637.1	17115647	17115648	Distal Intergenic	Intergenic_downstream	conserved gene and region
cg01915599	FALSE	TRUE	PURA	NW_023144656.1	14083955	14083956	Promoter (<=1kb)	Exon	mapped to different genes
cg01930645	FALSE	TRUE	LHFPL4	NW_023144664.1	14252794	14252795	Promoter (<=1kb)	Exon	conserved gene and region
cg01938019	FALSE	TRUE	PRKAA2	NW_023144692.1	7468971	7468972	Exon (XM_027945021.1/Prkaa2, exon 7 of 9)	Exon	conserved gene and region
cg01938074	FALSE	TRUE	IRX6	NW_023144662.1	9627751	9627752	Distal Intergenic	Intergenic_downstream	mapped to different genes
cg01940425	FALSE	TRUE	LOC114091910	NW_023144650.1	2376074	2376075	Promoter (<=1kb)	Promoter	mapped to different genes
cg01946401.1	FALSE	TRUE	RUNX2	NW_023144791.1	1243969	1243970	Promoter (<=1kb)	fiveUTR	mapped to different genes
cg01946401.2	FALSE	TRUE	RUNX2	NW_023144791.1	1243969	1243970	Promoter (<=1kb)	Exon	mapped to different genes
cg01957447	FALSE	TRUE	TLCD2	NW_023144782.1	1039791	1039792	Promoter (4-5kb)	Promoter	mapped to different genes
cg01962309	FALSE	TRUE	HPSE2	NW_023144652.1	2365775	2365776	Exon (XM_027930190.1/Hpse2, exon 7 of 12)	Exon	conserved gene and region
cg01965931	FALSE	TRUE	FOXD3	NW_023144705.1	1036298	1036299	Promoter (2-3kb)	Promoter	mapped to different genes
cg01971426	FALSE	TRUE	LOC114087787	NW_023144643.1	6817097	6817098	Distal Intergenic	Intergenic_upstream	mapped to different genes
cg01973528	FALSE	TRUE	HOXC4	NW_023144744.1	1004013	1004014	Distal Intergenic	Intergenic_downstream	mapped to different genes
cg01980251	FALSE	TRUE	RUFY3	NW_023144808.1	853701	853702	Exon (XM_027950861.1/Rufy3, exon 1 of 18)	Exon	conserved gene and region
cg01986981	TRUE	TRUE	ANTXR2	NW_023144693.1	5005157	5005158	Intron (XM_034636424.1/Antxr2, intron 16 of 16)	Intron	conserved gene and region
cg01987439	FALSE	TRUE	NR2F1	NW_023144726.1	7646781	7646782	Distal Intergenic	Intergenic_downstream	mapped to different genes
cg01989061	FALSE	TRUE	NR2F2	NW_023144638.1	30169401	30169402	Distal Intergenic	Intergenic_downstream	mapped to different genes
cg01989428	FALSE	TRUE	PAX3	NW_023144645.1	8983261	8983262	Exon (XM_027941828.2/Pax3, exon 3 of 9)	Exon	conserved gene but different region
cg01993707	FALSE	TRUE	OTX1	NW_023144650.1	2372510	2372511	Promoter (<=1kb)	fiveUTR	conserved gene and region
cg02000659	FALSE	TRUE	UNCX	NW_023144842.1	856232	856233	Downstream (2-3kb)	Intergenic_downstream	mapped to different genes
cg02007103	FALSE	TRUE	SIX3	NW_023144650.1	18156741	18156742	Distal Intergenic	Intergenic_upstream	mapped to different genes
cg02007453	FALSE	TRUE	DLX1	NW_023144689.1	5713618	5713619	Promoter (<=1kb)	fiveUTR	conserved gene but different region
cg02008678	FALSE	TRUE	KLHL14	NW_023144654.1	9920423	9920424	Promoter (<=1kb)	fiveUTR	conserved gene and region
cg02009466	FALSE	TRUE	KIAA0825	NW_023144726.1	8224577	8224578	Intron (XM_034636739.1/Kiaa0825, intron 18 of 18)	Intron	mapped to different genes
cg02016833	FALSE	TRUE	LOC114090957	NW_023144669.1	13327150	13327151	Distal Intergenic	Intergenic_upstream	mapped to different genes
cg02034167	FALSE	TRUE	RBFOX1	NW_023144804.1	353452	353453	Intron (XM_027940582.1/Rbfox1, intron 1 of 12)	Intron	conserved gene and region
cg02034779	FALSE	TRUE	CAMK2N1	NW_023144676.1	14940174	14940175	Distal Intergenic	Intergenic_downstream	conserved gene but different region
cg02037363	FALSE	TRUE	TMCO5A	NW_023144641.1	40064277	40064278	Distal Intergenic	Intergenic_downstream	mapped to different genes
cg02040024	FALSE	TRUE	EGR3	NW_023144655.1	5851942	5851943	Exon (XM_027927101.1/Egr3, exon 2 of 2)	Exon	conserved gene but different region
cg02041498	FALSE	TRUE	MEIS1	NW_023144750.1	6536166	6536167	Intron (XM_027934455.1/Meis1, intron 6 of 11)	Intron	conserved gene and region
cg02041991	FALSE	TRUE	SLC4A7	NW_023144758.1	2167242	2167243	Exon (XM_027932145.1/Slc4a7, exon 13 of 26)	Exon	conserved gene but different region
cg02042310	FALSE	TRUE	DMBX1	NW_023144739.1	1540509	1540510	Distal Intergenic	Intergenic_upstream	mapped to different genes
cg02042680	FALSE	TRUE	STX17	NW_023144660.1	2316873	2316874	Exon (XM_027930984.1/Stx17, exon 8 of 8)	Exon	conserved gene but different region
cg02048494	FALSE	TRUE	SRPK1	NW_023144727.1	5243058	5243059	Exon (XM_027943592.1/Srpk1, exon 10 of 17)	Exon	conserved gene and region
cg02048536	FALSE	TRUE	SIX3	NW_023144650.1	18154945	18154946	Distal Intergenic	Intergenic_upstream	mapped to different genes
cg02059807	FALSE	TRUE	SIX3	NW_023144650.1	18155562	18155563	Distal Intergenic	Intergenic_upstream	mapped to different genes
cg02065365	FALSE	TRUE	EDNRA	NW_023144639.1	18430068	18430069	Exon (XM_027926697.1/Ednra, exon 2 of 8)	Exon	conserved gene but different region
cg02069735	FALSE	TRUE	LOC114095662	NW_023144662.1	1029682	1029683	Distal Intergenic	Intergenic_upstream	mapped to different genes
cg02076629	FALSE	TRUE	LOC114096115	NW_023144781.1	2439145	2439146	Distal Intergenic	Intergenic_downstream	mapped to different genes
cg02079171	FALSE	TRUE	BCLAF3	NW_023144642.1	9111071	9111072	Exon (XM_027927246.1/Bclaf3, exon 8 of 12)	Exon	conserved gene and region
cg02094562	FALSE	TRUE	AEBP2	NW_023144734.1	80165	80166	Exon (XM_027955994.1/Aebp2, exon 2 of 9)	Exon	conserved gene and region
cg02097817	FALSE	TRUE	UNC79	NW_023144657.1	19873825	19873826	Promoter (<=1kb)	fiveUTR	conserved gene and region
cg02103332	FALSE	TRUE	XYLB	NW_023144680.1	5205690	5205691	Exon (XM_027932509.1/Xylb, exon 15 of 19)	Exon	conserved gene but different region
cg02105144	FALSE	TRUE	CXXC5	NW_023144656.1	13651427	13651428	Downstream (<1kb)	Intergenic_upstream	conserved gene but different region
cg02105343	FALSE	TRUE	POU3F1	NW_023144676.1	1184310	1184311	Distal Intergenic	Intergenic_upstream	mapped to different genes
cg02105377	FALSE	TRUE	MAGI1	NW_023144824.1	2602412	2602413	Promoter (<=1kb)	Promoter	conserved gene but different region
cg02106684	FALSE	TRUE	HOXC4	NW_023144744.1	1004072	1004073	Distal Intergenic	Intergenic_downstream	mapped to different genes
cg02107949	FALSE	TRUE	NKX2-2	NW_023144638.1	18873622	18873623	Promoter (1-2kb)	Promoter	conserved gene and region
cg02111171	FALSE	TRUE	CTNNBL1	NW_023144694.1	5831337	5831338	Distal Intergenic	Intergenic_upstream	mapped to different genes
cg02112277	FALSE	TRUE	FAM241A	NW_023144670.1	6704546	6704547	Distal Intergenic	Intergenic_upstream	mapped to different genes
cg02119111	FALSE	TRUE	NR2F2	NW_023144638.1	30234626	30234627	Distal Intergenic	Intergenic_downstream	mapped to different genes
cg02123384	FALSE	TRUE	BUD13	NW_023144651.1	6563700	6563701	Distal Intergenic	Intergenic_downstream	mapped to different genes
cg02129856	FALSE	TRUE	GBX2	NW_023144853.1	425859	425860	Distal Intergenic	Intergenic_upstream	conserved gene but different region
cg02132633	FALSE	TRUE	CELF4	NW_023144654.1	13881259	13881260	Promoter (<=1kb)	fiveUTR	conserved gene but different region
cg02135166	FALSE	TRUE	LRMDA	NW_023144649.1	3625766	3625767	Intron (XM_027931436.1/Lrmda, intron 2 of 6)	Intron	conserved gene and region
cg02139507	FALSE	TRUE	EVX2	NW_023144689.1	2378124	2378125	Downstream (1-2kb)	Intergenic_downstream	mapped to different genes
cg02140478	FALSE	TRUE	LOC114094937	NW_023144673.1	4697231	4697232	Distal Intergenic	Intergenic_upstream	mapped to different genes
cg02153512	FALSE	TRUE	TOX	NW_023144891.1	973632	973633	Intron (XM_027932903.1/Tox, intron 1 of 8)	Intron	conserved gene and region
cg02153806	FALSE	TRUE	DLX6	NW_023144828.1	195927	195928	Downstream (1-2kb)	Intergenic_downstream	mapped to different genes
cg02156108	FALSE	TRUE	LOC114083788	NW_023144658.1	17210916	17210917	Distal Intergenic	Intergenic_upstream	mapped to different genes
cg02157959	FALSE	TRUE	LRMDA	NW_023144649.1	3460250	3460251	Intron (XM_027931436.1/Lrmda, intron 2 of 6)	Intron	conserved gene and region
cg02159860	FALSE	TRUE	ZNF423	NW_023144662.1	14580269	14580270	Intron (XM_027939114.1/Znf423, intron 3 of 7)	Intron	conserved gene and region
cg02161478	FALSE	TRUE	OTX2	NW_023144640.1	37033746	37033747	Promoter (2-3kb)	Promoter	conserved gene but different region
cg02162880	FALSE	TRUE	TFAP2A	NW_023144683.1	6544951	6544952	Promoter (<=1kb)	fiveUTR	conserved gene and region
cg02174576	FALSE	TRUE	FMN1	NW_023144783.1	2272861	2272862	Intron (XM_027926189.1/Fmn1, intron 13 of 16)	Intron	conserved gene and region
cg02175825	FALSE	TRUE	LOC114086891	NW_023144679.1	14530349	14530350	Distal Intergenic	Intergenic_upstream	mapped to different genes
cg02182252	FALSE	TRUE	LOC114103853	NW_023144744.1	1337839	1337840	Distal Intergenic	Intergenic_downstream	mapped to different genes
cg02186903	FALSE	TRUE	PAX6	NW_023144696.1	11589381	11589382	Promoter (4-5kb)	Promoter	mapped to different genes
cg02201208	FALSE	TRUE	TBX5	NW_023144732.1	298087	298088	Distal Intergenic	Intergenic_upstream	mapped to different genes
cg02202770	FALSE	TRUE	PTPRZ1	NW_023144644.1	17987073	17987074	Exon (XM_027926385.1/Ptprz1, exon 12 of 30)	Exon	conserved gene but different region
cg02203534	FALSE	TRUE	PAK3	NW_023144702.1	6959835	6959836	Exon (XM_027932434.1/Pak3, exon 5 of 17)	Exon	conserved gene but different region
cg02215504	FALSE	TRUE	TENM2	NW_023144741.1	6000000	6000001	Intron (XM_027938625.1/Tenm2, intron 9 of 28)	Intron	conserved gene and region
cg02220861	FALSE	TRUE	LOC114088340	NW_023144772.1	4714658	4714659	Distal Intergenic	Intergenic_downstream	mapped to different genes
cg02221888	FALSE	TRUE	KLHL14	NW_023144654.1	9919829	9919830	Promoter (<=1kb)	Exon	conserved gene and region
cg02228056	FALSE	TRUE	ZNF521	NW_023144654.1	3044530	3044531	Intron (XM_027935668.2/Znf521, intron 7 of 7)	Intron	conserved gene and region
cg02229115	FALSE	TRUE	PKHD1	NW_023144766.1	950685	950686	Intron (XM_027938269.1/Pkhd1, intron 60 of 65)	Intron	conserved gene and region
cg02231349	FALSE	TRUE	PKNOX2	NW_023144697.1	1073888	1073889	Intron (XM_027945516.2/Pknox2, intron 6 of 11)	Intron	conserved gene and region
cg02232023	FALSE	TRUE	LOC114085017	NW_023144641.1	20094166	20094167	Distal Intergenic	Intergenic_upstream	mapped to different genes
cg02236977	FALSE	TRUE	TMCO5A	NW_023144641.1	40466185	40466186	Distal Intergenic	Intergenic_upstream	conserved gene and region
cg02244090	FALSE	TRUE	SOX1	NW_023144659.1	17764052	17764053	Distal Intergenic	Intergenic_downstream	mapped to different genes
cg02246955	FALSE	TRUE	FOXG1	NW_023144640.1	3758981	3758982	Promoter (4-5kb)	Promoter	mapped to different genes
cg02251239	FALSE	TRUE	POU4F1	NW_023144682.1	949859	949860	Distal Intergenic	Intergenic_downstream	mapped to different genes
cg02251472	FALSE	TRUE	SP8	NW_023144666.1	12865945	12865946	Distal Intergenic	Intergenic_upstream	mapped to different genes
cg02257143	FALSE	TRUE	LINGO1	NW_023144641.1	6936896	6936897	Promoter (6-7kb)	Promoter	conserved gene but different region
cg02259423	FALSE	TRUE	ATP11B	NW_023144818.1	892311	892312	Distal Intergenic	Intergenic_upstream	mapped to different genes
cg02268145	FALSE	TRUE	HOXD9	NW_023144689.1	2334551	2334552	Promoter (<=1kb)	Promoter	mapped to different genes
cg02269623	FALSE	TRUE	PEBP4	NW_023144655.1	5683138	5683139	Intron (XM_027927180.1/Pebp4, intron 3 of 6)	Intron	conserved gene and region
cg02286746	FALSE	TRUE	SIM1	NW_023144760.1	1127962	1127963	Intron (XM_027928307.1/Sim1, intron 2 of 11)	Intron	conserved gene and region
cg02286774	FALSE	TRUE	LOC114091990	NW_023144650.1	6063320	6063321	Distal Intergenic	Intergenic_upstream	mapped to different genes
cg02288751	FALSE	TRUE	GLCCI1	NW_023144833.1	1533422	1533423	Intron (XM_027952796.1/Glcci1, intron 1 of 7)	Intron	conserved gene and region
cg02292529	FALSE	TRUE	ZIC5	NW_023144659.1	8178828	8178829	Distal Intergenic	Intergenic_downstream	mapped to different genes
cg02299259	FALSE	TRUE	TBX3	NW_023144732.1	446794	446795	Promoter (1-2kb)	Promoter	conserved gene and region
cg02315120	FALSE	TRUE	DAB1	NW_023144692.1	8065830	8065831	Intron (XM_027944995.1/Dab1, intron 1 of 14)	Intron	conserved gene and region
cg02315747	FALSE	TRUE	GBX2	NW_023144853.1	435447	435448	Promoter (<=1kb)	Promoter	conserved gene and region
cg02320179	FALSE	TRUE	DMBX1	NW_023144739.1	1530581	1530582	Distal Intergenic	Intergenic_upstream	conserved gene and region
cg02321644	FALSE	TRUE	DCDC1	NW_023144696.1	11054911	11054912	Intron (XM_027936717.1/Dcdc1, intron 6 of 35)	Intron	mapped to different genes
cg02322989	FALSE	TRUE	LRP1B	NW_023144653.1	2126018	2126019	Promoter (<=1kb)	fiveUTR	conserved gene and region
cg02325300	FALSE	TRUE	LMO3	NW_023144734.1	2582137	2582138	5' UTR	fiveUTR	mapped to different genes
cg02332525	FALSE	TRUE	GRM7	NW_023144664.1	11817574	11817575	Promoter (<=1kb)	Exon	conserved gene and region
cg02334049	FALSE	TRUE	MEF2C	NW_023144726.1	3318320	3318321	Exon (XM_027927966.1/Mef2c, exon 5 of 10)	Exon	mapped to different genes
cg02340142	FALSE	TRUE	LOC114097570	NW_023144682.1	1312171	1312172	Distal Intergenic	Intergenic_upstream	mapped to different genes
cg02340863	FALSE	TRUE	RORB	NW_023144703.1	2731598	2731599	Distal Intergenic	Intergenic_upstream	mapped to different genes
cg02354294	FALSE	TRUE	PRKD1	NW_023144640.1	4338910	4338911	Distal Intergenic	Intergenic_downstream	conserved gene but different region
cg02355269	FALSE	TRUE	NFATC3	NW_023144669.1	16327370	16327371	Exon (XM_027933248.2/Nfatc3, exon 2 of 10)	Exon	mapped to different genes
cg02360445	FALSE	TRUE	SKIDA1	NW_023144736.1	5812948	5812949	Distal Intergenic	Intergenic_downstream	mapped to different genes
cg02362875	FALSE	TRUE	CASK	NW_023144642.1	28716865	28716866	Exon (XM_027927437.1/Cask, exon 20 of 26)	Exon	conserved gene and region
cg02368058	FALSE	TRUE	BARHL2	NW_023144746.1	4075627	4075628	Promoter (8-9kb)	Promoter	conserved gene and region
cg02374131	FALSE	TRUE	U2AF1	NW_023144754.1	978113	978114	5' UTR	fiveUTR	mapped to different genes
cg02379609	FALSE	TRUE	RARB	NW_023144758.1	713482	713483	Exon (XM_027932015.1/Rarb, exon 9 of 12)	Exon	conserved gene and region
cg02380426	FALSE	TRUE	TFAP2A	NW_023144683.1	6564000	6564001	Exon (XM_027948192.2/Tfap2a, exon 6 of 7)	Exon	conserved gene but different region
cg02382880	FALSE	TRUE	KIF5A	NW_023144648.1	22619518	22619519	Exon (XM_027926209.1/Kif5a, exon 24 of 29)	Exon	conserved gene and region
cg02386994	FALSE	TRUE	BDNF	NW_023144696.1	7876120	7876121	Exon (XM_027936601.1/Bdnf, exon 2 of 2)	Exon	mapped to different genes
cg02387263	FALSE	TRUE	TCF4	NW_023144681.1	8060332	8060333	Intron (XM_027949014.1/Tcf4, intron 4 of 18)	Intron	conserved gene and region
cg02396907	FALSE	TRUE	NKAIN2	NW_023144740.1	5971793	5971794	3' UTR	threeUTR	mapped to different genes
cg02402843	FALSE	TRUE	SOX5	NW_023144717.1	3671739	3671740	Intron (XM_027934198.1/Sox5, intron 2 of 15)	Intron	conserved gene and region
cg02402921	FALSE	TRUE	GRIK3	NW_023144676.1	2193514	2193515	Intron (XM_027937396.1/Grik3, intron 9 of 15)	Intron	conserved gene and region
cg02405742	FALSE	TRUE	MYO18A	NW_023144782.1	3612417	3612418	Intron (XM_027924382.2/Myo18a, intron 38 of 39)	Intron	conserved gene and region
cg02421449	FALSE	TRUE	LOC114103350	NW_023144681.1	14626213	14626214	Distal Intergenic	Intergenic_upstream	mapped to different genes
cg02427264	FALSE	TRUE	RIC3	NW_023144714.1	9532809	9532810	Distal Intergenic	Intergenic_upstream	conserved gene and region
cg02430333	FALSE	TRUE	SCRT2	NW_023144694.1	331161	331162	Intron (XM_027945096.1/Scrt2, intron 1 of 1)	Intron	mapped to different genes
cg02431139	FALSE	TRUE	CDX2	NW_023144698.1	8283116	8283117	Intron (XM_027928994.1/Cdx2, intron 1 of 2)	Intron	conserved gene and region
cg02437705	FALSE	TRUE	ADRA1B	NW_023144684.1	5736576	5736577	Promoter (2-3kb)	Promoter	mapped to different genes
cg02438293	FALSE	TRUE	SOX5	NW_023144717.1	3407104	3407105	Intron (XM_027934198.1/Sox5, intron 7 of 15)	Intron	conserved gene and region
cg02446738	FALSE	TRUE	ZFHX3	NW_023144669.1	13934212	13934213	Distal Intergenic	Intergenic_upstream	conserved gene but different region
cg02448386	FALSE	TRUE	NFIB	NW_023144748.1	790941	790942	Intron (XM_027950592.1/Nfib, intron 2 of 8)	Intron	conserved gene and region
cg02455024	FALSE	TRUE	ARX	NW_023144642.1	13807701	13807702	Distal Intergenic	Intergenic_upstream	mapped to different genes
cg02456288	FALSE	TRUE	FOXA1	NW_023144640.1	11791837	11791838	Distal Intergenic	Intergenic_downstream	conserved gene and region
cg02457016	FALSE	TRUE	LOC114103314	NW_023144681.1	7145073	7145074	Distal Intergenic	Intergenic_downstream	mapped to different genes
cg02458378	FALSE	TRUE	DDR1	NW_023144931.1	584092	584093	Exon (XM_027923070.1/Ddr1, exon 13 of 16)	Exon	conserved gene and region
cg02466947	FALSE	TRUE	LOC114086590	NW_023144726.1	3242831	3242832	Promoter (<=1kb)	Promoter	mapped to different genes
cg02469681	FALSE	TRUE	RBM46	NW_023144639.1	25078884	25078885	Exon (XM_027926760.2/Rbm46, exon 5 of 5)	Exon	conserved gene but different region
cg02470096	FALSE	TRUE	ESRRG	NW_023144674.1	4862072	4862073	Distal Intergenic	Intergenic_upstream	conserved gene and region
cg02478760	FALSE	TRUE	GATA3	NW_023144715.1	7270894	7270895	Distal Intergenic	Intergenic_upstream	mapped to different genes
cg02481504	FALSE	TRUE	PRDM13	NW_023144760.1	407876	407877	Intron (XM_027928087.1/Prdm13, intron 4 of 4)	Intron	conserved gene and region
cg02487734	FALSE	TRUE	MNX1	NW_023144886.1	1521152	1521153	Downstream (2-3kb)	Intergenic_downstream	mapped to different genes
cg02491874	FALSE	TRUE	TFAP2B	NW_023144766.1	1741951	1741952	Intron (XM_027938254.1/Tfap2b, intron 2 of 7)	Intron	conserved gene and region
cg02496392	FALSE	TRUE	AHDC1	NW_023144676.1	9499922	9499923	Intron (XM_027937313.1/Ahdc1, intron 2 of 6)	Intron	mapped to different genes
cg02498174	FALSE	TRUE	DAB2	NW_023144668.1	11793538	11793539	Distal Intergenic	Intergenic_upstream	mapped to different genes
cg02499472	FALSE	TRUE	ZFP64	NW_023144729.1	5516314	5516315	Distal Intergenic	Intergenic_upstream	mapped to different genes
cg02502477	FALSE	TRUE	LOC114091900	NW_023144650.1	4556420	4556421	Distal Intergenic	Intergenic_upstream	mapped to different genes
cg02505036	FALSE	TRUE	LOC117794941	NW_023144823.1	2342750	2342751	Downstream (1-2kb)	Intergenic_downstream	mapped to different genes
cg02512015	FALSE	TRUE	ZIC4	NW_023144646.1	11415234	11415235	Distal Intergenic	Intergenic_downstream	conserved gene but different region
cg02512248	FALSE	TRUE	LOC114097628	NW_023144682.1	2083731	2083732	Distal Intergenic	Intergenic_downstream	mapped to different genes
cg02516167	FALSE	TRUE	POU3F3	NW_023144784.1	3305600	3305601	Distal Intergenic	Intergenic_downstream	mapped to different genes
cg02516694	FALSE	TRUE	NGF	NW_023144738.1	3598663	3598664	Distal Intergenic	Intergenic_downstream	mapped to different genes
cg02517134	FALSE	TRUE	EPHA3	NW_023144643.1	31069356	31069357	Promoter (<=1kb)	fiveUTR	conserved gene and region
cg02518713	FALSE	TRUE	ILK	NW_023144895.1	547213	547214	Exon (XM_027919914.2/Ilk, exon 12 of 13)	Exon	conserved gene but different region
cg02526543	FALSE	TRUE	TRNAA-GGC	NW_023144739.1	3291186	3291187	Distal Intergenic	Intergenic_upstream	mapped to different genes
cg02533268	FALSE	TRUE	FOXG1	NW_023144640.1	3764835	3764836	Exon (XM_027929828.2/Foxg1, exon 1 of 1)	Exon	mapped to different genes
cg02533269	FALSE	TRUE	MCTP1	NW_023144799.1	166325	166326	Intron (XM_034637152.1/Mctp1, intron 12 of 21)	Intron	conserved gene and region
cg02546833	FALSE	TRUE	LOC114085144	NW_023144641.1	26920422	26920423	Distal Intergenic	Intergenic_upstream	mapped to different genes
cg02550277	FALSE	TRUE	OLIG3	NW_023144685.1	7767092	7767093	Promoter (<=1kb)	Promoter	conserved gene and region
cg02554345	FALSE	TRUE	DRGX	NW_023144755.1	5312965	5312966	Promoter (<=1kb)	Promoter	conserved gene and region
cg02565841	FALSE	TRUE	CASZ1	NW_023144724.1	1554868	1554869	Distal Intergenic	Intergenic_upstream	conserved gene but different region
cg02572224	FALSE	TRUE	EVX2	NW_023144689.1	2378223	2378224	Distal Intergenic	Intergenic_downstream	mapped to different genes
cg02574410	FALSE	TRUE	NUCKS1	NW_023144674.1	14955480	14955481	Promoter (<=1kb)	fiveUTR	conserved gene but different region
cg02578827	FALSE	TRUE	LOC114103633	NW_023144706.1	9202996	9202997	Distal Intergenic	Intergenic_upstream	mapped to different genes
cg02581097	FALSE	TRUE	HOXD9	NW_023144689.1	2333534	2333535	Promoter (<=1kb)	Promoter	mapped to different genes
cg02582875	FALSE	TRUE	LOC114093838	NW_023144696.1	9213247	9213248	Distal Intergenic	Intergenic_downstream	mapped to different genes
cg02586638	FALSE	TRUE	GATA3	NW_023144715.1	7267486	7267487	Distal Intergenic	Intergenic_upstream	mapped to different genes
cg02586754	FALSE	TRUE	EFNA5	NW_023144656.1	7216002	7216003	Intron (XM_027927927.1/Efna5, intron 1 of 4)	Intron	conserved gene and region
cg02588333	FALSE	TRUE	CUX1	NW_023144865.1	1328052	1328053	Exon (XM_027952930.1/Cux1, exon 16 of 24)	Exon	mapped to different genes
cg02593178	FALSE	TRUE	LMO4	NW_023144746.1	732107	732108	Intron (XM_027935253.2/Lmo4, intron 2 of 4)	Intron	conserved gene and region
cg02593513	FALSE	TRUE	MPPED2	NW_023144696.1	10358206	10358207	Exon (XM_027936692.1/Mpped2, exon 2 of 6)	Exon	conserved gene and region
cg02608452	FALSE	TRUE	KCNA4	NW_023144696.1	9877525	9877526	5' UTR	fiveUTR	conserved gene and region
cg02622074	FALSE	TRUE	TFAP2A	NW_023144683.1	6552553	6552554	5' UTR	fiveUTR	mapped to different genes
cg02629039	FALSE	TRUE	PAX8	NW_023144840.1	523735	523736	Exon (XM_027952070.1/Pax8, exon 4 of 12)	Exon	mapped to different genes
cg02632077	FALSE	TRUE	UNCX	NW_023144842.1	856317	856318	Downstream (1-2kb)	Intergenic_downstream	mapped to different genes
cg02633042	FALSE	TRUE	MAFB	NW_023144694.1	8408218	8408219	Distal Intergenic	Intergenic_downstream	mapped to different genes
cg02635521	FALSE	TRUE	ARGLU1	NW_023144659.1	13780433	13780434	Intron (XM_027938850.2/Arglu1, intron 2 of 3)	Intron	conserved gene but different region
cg02648459	FALSE	TRUE	ID4	NW_023144753.1	5789703	5789704	Promoter (<=1kb)	Exon	mapped to different genes
cg02650131	FALSE	TRUE	DRD2	NW_023144651.1	9807312	9807313	Exon (XM_027930646.1/Drd2, exon 6 of 8)	Exon	conserved gene and region
cg02652404	FALSE	TRUE	IRX5	NW_023144662.1	10004454	10004455	Distal Intergenic	Intergenic_downstream	conserved gene and region
cg02663486	FALSE	TRUE	WDR20	NW_023144749.1	4194405	4194406	5' UTR	fiveUTR	conserved gene and region
cg02674428	FALSE	TRUE	FOXB1	NW_023144641.1	20758540	20758541	Promoter (5-6kb)	Promoter	conserved gene and region
cg02676375	FALSE	TRUE	TLX3	NW_023144741.1	3254910	3254911	Promoter (<=1kb)	Promoter	conserved gene and region
cg02680430	FALSE	TRUE	LOC114079715	NW_023145010.1	184334	184335	Distal Intergenic	Intergenic_upstream	mapped to different genes
cg02681015	FALSE	TRUE	PRDM16	NW_023144724.1	7215808	7215809	Promoter (<=1kb)	fiveUTR	conserved gene and region
cg02684102	FALSE	TRUE	TTC29	NW_023144639.1	18038407	18038408	Distal Intergenic	Intergenic_upstream	mapped to different genes
cg02690638	FALSE	TRUE	NRG3	NW_023144764.1	1403822	1403823	Promoter (<=1kb)	Exon	conserved gene and region
cg02690705	FALSE	TRUE	NR2E1	NW_023144722.1	1319440	1319441	Distal Intergenic	Intergenic_upstream	mapped to different genes
cg02690737	FALSE	TRUE	PCDH7	NW_023144637.1	23493888	23493889	Exon (XM_027937534.2/Pcdh7, exon 2 of 3)	Exon	mapped to different genes
cg02690873	FALSE	TRUE	OLIG3	NW_023144685.1	7767165	7767166	Promoter (<=1kb)	Promoter	conserved gene and region
cg02692845	FALSE	TRUE	SOX2	NW_023144818.1	1657345	1657346	Exon (XM_027942237.1/Sox2, exon 1 of 1)	Exon	mapped to different genes
cg02699795	FALSE	TRUE	LOC114081733	NW_023144731.1	5686341	5686342	Distal Intergenic	Intergenic_upstream	mapped to different genes
cg02703679	FALSE	TRUE	FAM155B	NW_023144737.1	5676038	5676039	Promoter (<=1kb)	Exon	mapped to different genes
cg02716646	FALSE	TRUE	POMC	NW_023144735.1	635266	635267	Exon (XM_027933520.2/Pomc, exon 2 of 2)	Exon	mapped to different genes
cg02719399	FALSE	TRUE	LOC114090701	NW_023144730.1	3803799	3803800	Distal Intergenic	Intergenic_downstream	mapped to different genes
cg02724885	FALSE	TRUE	MDGA2	NW_023144640.1	20785944	20785945	Promoter (<=1kb)	fiveUTR	mapped to different genes
cg02731116	FALSE	TRUE	TRIQK	NW_023144636.1	19261312	19261313	Distal Intergenic	Intergenic_downstream	mapped to different genes
cg02732915	FALSE	TRUE	PRDM8	NW_023144693.1	5202609	5202610	Intron (XM_027939860.2/Prdm8, intron 1 of 3)	Intron	conserved gene and region
cg02739728	FALSE	TRUE	EMX2	NW_023144652.1	18390284	18390285	Distal Intergenic	Intergenic_downstream	mapped to different genes
cg02758817	FALSE	TRUE	HOXA11	NW_023144774.1	5132108	5132109	Promoter (<=1kb)	Exon	mapped to different genes
cg02764578	FALSE	TRUE	NKX3-2	NW_023144637.1	8887957	8887958	Distal Intergenic	Intergenic_downstream	mapped to different genes
cg02765821	FALSE	TRUE	FERMT1	NW_023144638.1	4711732	4711733	Distal Intergenic	Intergenic_upstream	conserved gene and region
cg02770983	FALSE	TRUE	PAX6	NW_023144696.1	11568131	11568132	5' UTR	fiveUTR	conserved gene but different region
cg02773502	FALSE	TRUE	ZFHX3	NW_023144669.1	13613981	13613982	Intron (XM_027933041.1/Zfhx3, intron 5 of 9)	Intron	conserved gene and region
cg02774962	FALSE	TRUE	LOC114088340	NW_023144772.1	4622971	4622972	Distal Intergenic	Intergenic_downstream	mapped to different genes
cg02774981	FALSE	TRUE	KLHL14	NW_023144654.1	9919836	9919837	Promoter (<=1kb)	Exon	conserved gene and region
cg02783173	FALSE	TRUE	NEUROG2	NW_023144670.1	5738293	5738294	Promoter (5-6kb)	Promoter	mapped to different genes
cg02784437	FALSE	TRUE	SOX1	NW_023144659.1	17764095	17764096	Distal Intergenic	Intergenic_downstream	mapped to different genes
cg02794453	FALSE	TRUE	PKHD1	NW_023144766.1	1145937	1145938	Distal Intergenic	Intergenic_downstream	mapped to different genes
cg02797566	FALSE	TRUE	ONECUT1	NW_023144641.1	27196884	27196885	Exon (XM_027926212.1/Onecut1, exon 4 of 5)	Exon	mapped to different genes
cg02805342	FALSE	TRUE	ONECUT2	NW_023144681.1	6361650	6361651	Promoter (1-2kb)	Promoter	conserved gene and region
cg02808901	FALSE	TRUE	HOXA11	NW_023144774.1	5131813	5131814	Promoter (<=1kb)	Promoter	mapped to different genes
cg02812647	FALSE	TRUE	LOC114086075	NW_023144642.1	27601576	27601577	Distal Intergenic	Intergenic_upstream	mapped to different genes
cg02817030	FALSE	TRUE	SP8	NW_023144666.1	12724477	12724478	Promoter (6-7kb)	Promoter	conserved gene and region
cg02841288	FALSE	TRUE	TFAP2B	NW_023144766.1	1737578	1737579	Intron (XM_027938254.1/Tfap2b, intron 3 of 7)	Intron	conserved gene and region
cg02845962	FALSE	TRUE	LOC114092507	NW_023144746.1	4175680	4175681	Intron (XR_003582755.1/LOC114092507, intron 1 of 1)	Intron	mapped to different genes
cg02848871	FALSE	TRUE	NOS1AP	NW_023144879.1	581210	581211	Exon (XM_027922492.1/Nos1ap, exon 4 of 10)	Exon	conserved gene and region
cg02850837	FALSE	TRUE	IWS1	NW_023144678.1	6984660	6984661	Intron (XM_027936847.1/Iws1, intron 13 of 13)	Intron	conserved gene but different region
cg02851990	FALSE	TRUE	SDCCAG8	NW_023144671.1	3294579	3294580	Intron (XM_027928673.1/Sdccag8, intron 15 of 18)	Intron	conserved gene and region
cg02857399	FALSE	TRUE	RHOB	NW_023144665.1	14595765	14595766	Promoter (<=1kb)	Exon	conserved gene and region
cg02860346	FALSE	TRUE	MBIP	NW_023144640.1	10497673	10497674	Distal Intergenic	Intergenic_downstream	conserved gene and region
cg02860623	FALSE	TRUE	ANXA6	NW_023144794.1	241886	241887	Exon (XM_027954787.2/Anxa6, exon 14 of 26)	Exon	conserved gene but different region
cg02864264	FALSE	TRUE	NR2F1	NW_023144726.1	7646696	7646697	Distal Intergenic	Intergenic_downstream	mapped to different genes
cg02865831	FALSE	TRUE	MYB	NW_023144685.1	9822861	9822862	Exon (XM_027938443.1/Myb, exon 8 of 14)	Exon	conserved gene but different region
cg02873280	FALSE	TRUE	OTP	NW_023144695.1	5599486	5599487	Promoter (3-4kb)	Promoter	mapped to different genes
cg02882406	FALSE	TRUE	ISL1	NW_023144743.1	1542195	1542196	Exon (XM_027954424.1/Isl1, exon 2 of 6)	Exon	conserved gene and region
cg02886454	FALSE	TRUE	LOC114106684	NW_023144638.1	29786762	29786763	Distal Intergenic	Intergenic_upstream	mapped to different genes
cg02894089	FALSE	TRUE	TBX5	NW_023144732.1	139266	139267	Distal Intergenic	Intergenic_downstream	mapped to different genes
cg02894657	FALSE	TRUE	JPH4	NW_023144851.1	1473916	1473917	Exon (XM_027920121.1/Jph4, exon 2 of 6)	Exon	conserved gene and region
cg02897291	FALSE	TRUE	CASZ1	NW_023144724.1	1537833	1537834	Distal Intergenic	Intergenic_upstream	conserved gene but different region
cg02897704	FALSE	TRUE	U2AF1	NW_023144754.1	979044	979045	5' UTR	fiveUTR	mapped to different genes
cg02898094	FALSE	TRUE	DLX6	NW_023144828.1	202217	202218	Promoter (<=1kb)	Promoter	conserved gene but different region
cg02905739	FALSE	TRUE	GRIA4	NW_023144651.1	16353493	16353494	Exon (XR_003582068.1/Gria4, exon 16 of 17)	Exon	conserved gene and region
cg02913088	FALSE	TRUE	NAV1	NW_023144777.1	4069812	4069813	Intron (XM_027945576.2/Nav1, intron 5 of 30)	Intron	mapped to different genes
cg02913140	FALSE	TRUE	MEF2C	NW_023144726.1	3376396	3376397	5' UTR	fiveUTR	conserved gene and region
cg02917874	FALSE	TRUE	LOC114090609	NW_023144730.1	4332064	4332065	Intron (XM_027932814.1/LOC114090609, intron 3 of 5)	Intron	mapped to different genes
cg02926165	FALSE	TRUE	IRX1	NW_023144708.1	7947408	7947409	Promoter (<=1kb)	Promoter	conserved gene but different region
cg02927162	FALSE	TRUE	SOX21	NW_023144659.1	3928215	3928216	Distal Intergenic	Intergenic_downstream	mapped to different genes
cg02928435	FALSE	TRUE	PAX2	NW_023144652.1	4263524	4263525	Distal Intergenic	Intergenic_upstream	conserved gene and region
cg02929405	FALSE	TRUE	NFIB	NW_023144748.1	949834	949835	Intron (XM_034636917.1/Nfib, intron 1 of 11)	Intron	conserved gene and region
cg02931428	FALSE	TRUE	MCTP2	NW_023144638.1	31215019	31215020	Distal Intergenic	Intergenic_downstream	mapped to different genes
cg02933937	FALSE	TRUE	LOC114081733	NW_023144731.1	5686537	5686538	Distal Intergenic	Intergenic_upstream	mapped to different genes
cg02934228	FALSE	TRUE	GBX2	NW_023144853.1	435498	435499	Promoter (<=1kb)	Promoter	conserved gene and region
cg02936391	FALSE	TRUE	HOXA9	NW_023144774.1	5147816	5147817	Promoter (3-4kb)	Promoter	mapped to different genes
cg02946452	FALSE	TRUE	NELL1	NW_023144696.1	2601523	2601524	Exon (XM_027936746.1/Nell1, exon 14 of 18)	Exon	conserved gene and region
cg02951257	FALSE	TRUE	FAM155A	NW_023144659.1	14838580	14838581	Promoter (<=1kb)	Exon	conserved gene and region
cg02957160	FALSE	TRUE	TNRC6B	NW_023144647.1	1602074	1602075	Exon (XM_027928331.2/Tnrc6b, exon 13 of 25)	Exon	conserved gene and region
cg02964090	FALSE	TRUE	LOC114100435	NW_023144694.1	8091314	8091315	Distal Intergenic	Intergenic_upstream	mapped to different genes
cg02964555	FALSE	TRUE	NR4A2	NW_023144653.1	14936682	14936683	Exon (XM_027938023.2/Nr4a2, exon 5 of 8)	Exon	conserved gene and region
cg02967973	FALSE	TRUE	CTNNA2	NW_023144711.1	4148150	4148151	Exon (XM_027943790.1/Lrrtm1, exon 2 of 2)	Exon	conserved gene and region
cg02972618	FALSE	TRUE	NKX6-1	NW_023144693.1	8947057	8947058	Distal Intergenic	Intergenic_downstream	mapped to different genes
cg02976574	FALSE	TRUE	FNDC3B	NW_023144686.1	7516247	7516248	Exon (XM_027942212.1/Fndc3b, exon 2 of 26)	Exon	conserved gene and region
cg02979539	FALSE	TRUE	RUNX1T1	NW_023144636.1	18873094	18873095	Distal Intergenic	Intergenic_upstream	conserved gene and region
cg02980324	FALSE	TRUE	SAMD4B	NW_023144716.1	945442	945443	Exon (XM_027941226.1/Samd4b, exon 8 of 13)	Exon	conserved gene and region
cg02981547	FALSE	TRUE	PTPRG	NW_023144780.1	3073978	3073979	Promoter (<=1kb)	fiveUTR	conserved gene but different region
cg02985186	FALSE	TRUE	RIMS1	NW_023144690.1	5123445	5123446	Exon (XM_027928014.1/Rims1, exon 19 of 34)	Exon	mapped to different genes
cg02990063	FALSE	TRUE	PPP4R3A	NW_023144657.1	18342915	18342916	Exon (XM_027931510.1/Ppp4r3a, exon 4 of 15)	Exon	conserved gene and region
cg02990488	FALSE	TRUE	SMARCB1	NW_023144884.1	1201956	1201957	Exon (XM_027923215.2/Smarcb1, exon 2 of 9)	Exon	conserved gene and region
cg02994039	FALSE	TRUE	PAX2	NW_023144652.1	4300578	4300579	Distal Intergenic	Intergenic_upstream	conserved gene and region
cg03002042	FALSE	TRUE	LOC114091990	NW_023144650.1	5841522	5841523	Promoter (6-7kb)	Promoter	mapped to different genes
cg03010713	FALSE	TRUE	IRX5	NW_023144662.1	9907111	9907112	Distal Intergenic	Intergenic_downstream	conserved gene and region
cg03045876	FALSE	TRUE	HSPA2	NW_023144640.1	30129298	30129299	Exon (XM_027929535.1/Hspa2, exon 2 of 2)	Exon	conserved gene and region
cg03049397	FALSE	TRUE	ADGRL2	NW_023144701.1	6150408	6150409	Distal Intergenic	Intergenic_upstream	conserved gene but different region
cg03051836	FALSE	TRUE	FOXA2	NW_023144638.1	19876860	19876861	Exon (XM_027922122.2/Foxa2, exon 2 of 2)	Exon	conserved gene and region
cg03062698	FALSE	TRUE	ZEB2	NW_023144653.1	4228309	4228310	Intron (XM_027937916.2/Zeb2, intron 2 of 9)	Intron	conserved gene and region
cg03064169	FALSE	TRUE	YPEL3	NW_023144688.1	7423131	7423132	Promoter (<=1kb)	Exon	conserved gene and region
cg03064443	FALSE	TRUE	ZNF385B	NW_023144658.1	603074	603075	Exon (XM_027943970.2/Znf385b, exon 4 of 8)	Exon	conserved gene and region
cg03068653	FALSE	TRUE	GRIN3A	NW_023144660.1	806084	806085	Promoter (<=1kb)	Exon	conserved gene and region
cg03076661	FALSE	TRUE	LOC114099591	NW_023144708.1	7152177	7152178	Distal Intergenic	Intergenic_downstream	mapped to different genes
cg03077729	FALSE	TRUE	LOC114095929	NW_023144704.1	3160032	3160033	Distal Intergenic	Intergenic_downstream	mapped to different genes
cg03078689	FALSE	TRUE	MECOM	NW_023144686.1	9733269	9733270	Promoter (<=1kb)	fiveUTR	conserved gene and region
cg03085921	FALSE	TRUE	TBCA	NW_023144695.1	5770597	5770598	Distal Intergenic	Intergenic_upstream	mapped to different genes
cg03086663	FALSE	TRUE	LOC114086415	NW_023144726.1	7631794	7631795	Distal Intergenic	Intergenic_downstream	mapped to different genes
cg03088325	FALSE	TRUE	SOX6	NW_023144714.1	2474194	2474195	Intron (XM_027942326.1/Sox6, intron 6 of 14)	Intron	conserved gene and region
cg03089788	FALSE	TRUE	ATXN7L3	NW_023144882.1	658830	658831	5' UTR	fiveUTR	conserved gene and region
cg03097904	FALSE	TRUE	NEDD4L	NW_023144681.1	5611669	5611670	Exon (XM_027949006.1/Nedd4l, exon 13 of 30)	Exon	conserved gene and region
cg03098892	FALSE	TRUE	KCNK10	NW_023144657.1	15754464	15754465	Promoter (<=1kb)	fiveUTR	conserved gene and region
cg03103218	FALSE	TRUE	MACROD1	NW_023144745.1	6405878	6405879	Intron (XM_027944056.2/Macrod1, intron 3 of 10)	Intron	conserved gene and region
cg03107322	FALSE	TRUE	HOXC11	NW_023144744.1	1110461	1110462	Exon (XM_027950087.1/Hoxc11, exon 2 of 2)	Exon	conserved gene and region
cg03110309	FALSE	TRUE	TLE3	NW_023144641.1	11952512	11952513	Exon (XM_027923868.1/Tle3, exon 6 of 20)	Exon	conserved gene but different region
cg03121178	FALSE	TRUE	NOVA1	NW_023144640.1	1663347	1663348	Exon (XM_027929682.1/Nova1, exon 6 of 6)	Exon	conserved gene but different region
cg03132556	FALSE	TRUE	HOXC11	NW_023144744.1	1112794	1112795	Promoter (<=1kb)	Promoter	mapped to different genes
cg03143416	FALSE	TRUE	PUM1	NW_023144676.1	7054488	7054489	Exon (XM_034636206.1/Pum1, exon 6 of 20)	Exon	conserved gene but different region
cg03143781	FALSE	TRUE	PAX6	NW_023144696.1	11589555	11589556	Promoter (4-5kb)	Promoter	mapped to different genes
cg03144319	FALSE	TRUE	EBF1	NW_023144684.1	6564210	6564211	Intron (XM_027938661.1/Ebf1, intron 6 of 15)	Intron	conserved gene and region
cg03146625	FALSE	TRUE	HOXC4	NW_023144744.1	1031091	1031092	Exon (XM_027949871.1/Hoxc4, exon 2 of 2)	Exon	conserved gene and region
cg03151610	FALSE	TRUE	LOC114092027	NW_023144750.1	1545187	1545188	Distal Intergenic	Intergenic_upstream	mapped to different genes
cg03153971	FALSE	TRUE	FRS2	NW_023144648.1	12152414	12152415	Exon (XM_027923695.1/Frs2, exon 6 of 8)	Exon	conserved gene and region
cg03159396	FALSE	TRUE	TFAP2B	NW_023144766.1	1727762	1727763	Intron (XM_027938254.1/Tfap2b, intron 6 of 7)	Intron	conserved gene and region
cg03163284	FALSE	TRUE	BNC2	NW_023144748.1	2975658	2975659	Intron (XM_027950612.2/Bnc2, intron 1 of 5)	Intron	conserved gene and region
cg03163633	FALSE	TRUE	CELF4	NW_023144654.1	13858372	13858373	Intron (XM_027935554.2/Celf4, intron 1 of 14)	Intron	conserved gene and region
cg03169371	FALSE	TRUE	TENM2	NW_023144741.1	7034710	7034711	Distal Intergenic	Intergenic_upstream	mapped to different genes
cg03172082	FALSE	TRUE	TSHZ3	NW_023144716.1	7515367	7515368	Distal Intergenic	Intergenic_downstream	mapped to different genes
cg03174925	FALSE	TRUE	SPEN	NW_023144788.1	1793775	1793776	Exon (XM_027951957.1/Spen, exon 2 of 15)	Exon	mapped to different genes
cg03174933	FALSE	TRUE	RBM46	NW_023144639.1	25047208	25047209	Exon (XM_027926760.2/Rbm46, exon 4 of 5)	Exon	conserved gene and region
cg03176465	FALSE	TRUE	PRPS1L1	NW_023144666.1	10222603	10222604	Distal Intergenic	Intergenic_downstream	mapped to different genes
cg03178290	FALSE	TRUE	NHS	NW_023144642.1	7009663	7009664	Intron (XM_027927401.2/Nhs, intron 1 of 8)	Intron	conserved gene and region
cg03182466	FALSE	TRUE	LOC114096273	NW_023144693.1	4351833	4351834	Distal Intergenic	Intergenic_upstream	mapped to different genes
cg03187186	FALSE	TRUE	LOC114094628	NW_023144665.1	15654611	15654612	Distal Intergenic	Intergenic_upstream	mapped to different genes
cg03190580	FALSE	TRUE	LHX5	NW_023144773.1	320418	320419	Promoter (<=1kb)	fiveUTR	conserved gene but different region
cg03196097	FALSE	TRUE	MSX1	NW_023144637.1	5473375	5473376	Promoter (3-4kb)	Promoter	conserved gene and region
cg03197839	FALSE	TRUE	TRHDE	NW_023144648.1	9600167	9600168	Exon (XM_027929374.1/Trhde, exon 4 of 19)	Exon	conserved gene and region
cg03200189	FALSE	TRUE	ZNF423	NW_023144662.1	14635982	14635983	Intron (XM_027939114.1/Znf423, intron 5 of 7)	Intron	conserved gene and region
cg03205252	FALSE	TRUE	SALL1	NW_023144662.1	13288897	13288898	Promoter (1-2kb)	Promoter	conserved gene and region
cg03212000	FALSE	TRUE	HOXD11	NW_023144689.1	2346796	2346797	Distal Intergenic	Intergenic_downstream	mapped to different genes
cg03214473	FALSE	TRUE	ACIN1	NW_023144851.1	1082035	1082036	Intron (XM_034637403.1/Acin1, intron 4 of 13)	Intron	conserved gene but different region
cg03215611	FALSE	TRUE	SLC25A36	NW_023144646.1	16956632	16956633	Intron (XM_027933809.1/Slc25a36, intron 4 of 6)	Intron	conserved gene but different region
cg03218689	FALSE	TRUE	HOXB9	NW_023144793.1	1739531	1739532	Promoter (<=1kb)	fiveUTR	mapped to different genes
cg03223588	FALSE	TRUE	LOC114095921	NW_023144704.1	6015224	6015225	Distal Intergenic	Intergenic_upstream	mapped to different genes
cg03233196	FALSE	TRUE	LRRC7	NW_023144705.1	7022732	7022733	Exon (XM_027949501.2/Lrrc7, exon 21 of 27)	Exon	conserved gene and region
cg03233803	FALSE	TRUE	NR2F1	NW_023144726.1	7636713	7636714	Exon (XM_027927850.1/Nr2f1, exon 2 of 3)	Exon	mapped to different genes
cg03247467	FALSE	TRUE	TOX3	NW_023144662.1	12185637	12185638	Distal Intergenic	Intergenic_downstream	mapped to different genes
cg03260249	FALSE	TRUE	HOXB2	NW_023144793.1	1658649	1658650	Promoter (<=1kb)	Exon	mapped to different genes
cg03261383	FALSE	TRUE	SHISA7	NW_023144903.1	724026	724027	Promoter (<=1kb)	Exon	mapped to different genes
cg03262977	FALSE	TRUE	EPHA4	NW_023144645.1	9752716	9752717	3' UTR	threeUTR	conserved gene and region
cg03286705	FALSE	TRUE	UNCX	NW_023144842.1	857601	857602	Distal Intergenic	Intergenic_downstream	mapped to different genes
cg03291757	FALSE	TRUE	LBX1	NW_023144652.1	4751908	4751909	Downstream (2-3kb)	Intergenic_downstream	mapped to different genes
cg03295417	FALSE	TRUE	TRNAT-CGU	NW_023144699.1	4394687	4394688	Distal Intergenic	Intergenic_downstream	mapped to different genes
cg03327587	FALSE	TRUE	LOC114086309	NW_023144726.1	6791481	6791482	Distal Intergenic	Intergenic_downstream	mapped to different genes
cg03329947	FALSE	TRUE	ANKS1B	NW_023144647.1	14578983	14578984	5' UTR	fiveUTR	conserved gene but different region
cg03334831	FALSE	TRUE	CMTM5	NW_023144851.1	1344759	1344760	Distal Intergenic	Intergenic_downstream	mapped to different genes
cg03342744	FALSE	TRUE	HOXB3	NW_023144793.1	1693261	1693262	Intron (XM_027924788.2/Hoxb3, intron 1 of 3)	Intron	conserved gene but different region
cg03357866	FALSE	TRUE	DLX6	NW_023144828.1	216109	216110	Distal Intergenic	Intergenic_upstream	mapped to different genes
cg03364873	FALSE	TRUE	ERFL	NW_023144802.1	485954	485955	Promoter (6-7kb)	Promoter	conserved gene but different region
cg03371896	FALSE	TRUE	FEZF2	NW_023144780.1	3859894	3859895	Promoter (<=1kb)	Promoter	conserved gene and region
cg03380023	FALSE	TRUE	AKAP6	NW_023144640.1	7338940	7338941	Intron (XM_027929539.1/Akap6, intron 12 of 13)	Intron	mapped to different genes
cg03380644	FALSE	TRUE	FAM122B	NW_023144823.1	2561685	2561686	3' UTR	threeUTR	conserved gene but different region
cg03387624	FALSE	TRUE	SKOR2	NW_023144681.1	14849050	14849051	Promoter (<=1kb)	Promoter	mapped to different genes
cg03388263	FALSE	TRUE	LHX5	NW_023144773.1	316254	316255	Promoter (4-5kb)	Promoter	mapped to different genes
cg03391684	FALSE	TRUE	KAZN	NW_023144788.1	890633	890634	Promoter (<=1kb)	fiveUTR	conserved gene but different region
cg03392920	FALSE	TRUE	HOXD10	NW_023144689.1	2340255	2340256	Promoter (<=1kb)	Exon	conserved gene and region
cg03397604	FALSE	TRUE	INHBA	NW_023144723.1	1528444	1528445	Promoter (4-5kb)	Promoter	mapped to different genes
cg03401071	FALSE	TRUE	HS3ST3A1	NW_023144857.1	121904	121905	Intron (XM_027956012.1/Hs3st3a1, intron 1 of 1)	Intron	mapped to different genes
cg03402373	FALSE	TRUE	ERBB4	NW_023144645.1	17850372	17850373	Exon (XM_027941815.1/Erbb4, exon 2 of 27)	Exon	mapped to different genes
cg03411242	FALSE	TRUE	SLC35F3	NW_023144718.1	2942937	2942938	Exon (XM_027948005.1/Slc35f3, exon 4 of 8)	Exon	conserved gene and region
cg03415923	FALSE	TRUE	MACROD2	NW_023144638.1	13400031	13400032	Intron (XM_027920569.2/Macrod2, intron 8 of 18)	Intron	conserved gene and region
cg03423769	FALSE	TRUE	NDST4	NW_023144670.1	3417753	3417754	Exon (XM_027935447.2/Ndst4, exon 2 of 14)	Exon	conserved gene but different region
cg03425126	FALSE	TRUE	ZIC4	NW_023144646.1	11403471	11403472	Distal Intergenic	Intergenic_downstream	conserved gene and region
cg03429120	FALSE	TRUE	POU3F3	NW_023144784.1	2871723	2871724	Distal Intergenic	Intergenic_upstream	mapped to different genes
cg03434865	FALSE	TRUE	PEX14	NW_023144724.1	1639773	1639774	Intron (XM_027947594.1/Pex14, intron 6 of 8)	Intron	conserved gene but different region
cg03435952	FALSE	TRUE	PCCA	NW_023144659.1	8544524	8544525	Intron (XM_027938819.2/Pcca, intron 19 of 23)	Intron	conserved gene and region
cg03443171	FALSE	TRUE	GRAMD1B	NW_023144651.1	531795	531796	Intron (XM_027930511.1/Gramd1b, intron 2 of 19)	Intron	conserved gene but different region
cg03446744	FALSE	TRUE	TCF4	NW_023144681.1	8000740	8000741	Intron (XM_027949014.1/Tcf4, intron 2 of 18)	Intron	mapped to different genes
cg03452756	FALSE	TRUE	SORBS2	NW_023144712.1	6832022	6832023	Exon (XM_027926932.1/Sorbs2, exon 12 of 23)	Exon	conserved gene and region
cg03454461	FALSE	TRUE	ZFP64	NW_023144729.1	5497523	5497524	Distal Intergenic	Intergenic_upstream	mapped to different genes
cg03456203	FALSE	TRUE	NPAS3	NW_023144640.1	7933542	7933543	Intron (XM_027929571.2/Npas3, intron 4 of 11)	Intron	mapped to different genes
cg03458585	FALSE	TRUE	BCL11A	NW_023144650.1	4433270	4433271	Distal Intergenic	Intergenic_upstream	conserved gene and region
cg03461661	FALSE	TRUE	KCNIP4	NW_023144637.1	15004301	15004302	5' UTR	fiveUTR	conserved gene but different region
cg03466638	FALSE	TRUE	MEF2C	NW_023144726.1	3326745	3326746	Exon (XM_027927966.1/Mef2c, exon 4 of 10)	Exon	mapped to different genes
cg03471753	FALSE	TRUE	SOX5	NW_023144717.1	3611975	3611976	Intron (XM_027934198.1/Sox5, intron 2 of 15)	Intron	conserved gene and region
cg03477060	FALSE	TRUE	BCL11A	NW_023144650.1	4433206	4433207	Distal Intergenic	Intergenic_upstream	conserved gene and region
cg03481781	FALSE	TRUE	SLC1A3	NW_023144668.1	9263241	9263242	Promoter (4-5kb)	Promoter	conserved gene and region
cg03493387	FALSE	TRUE	EMX2	NW_023144652.1	18390220	18390221	Distal Intergenic	Intergenic_downstream	mapped to different genes
cg03494529	FALSE	TRUE	MEGF11	NW_023144641.1	15422649	15422650	Intron (XM_034637067.1/Megf11, intron 4 of 19)	Intron	conserved gene and region
cg03504294	FALSE	TRUE	RIMS2	NW_023144636.1	28936602	28936603	Exon (XM_027948921.2/Rims2, exon 24 of 30)	Exon	conserved gene but different region
cg03518416	FALSE	TRUE	DMD	NW_023144642.1	19597948	19597949	Intron (XM_027927376.2/Dmd, intron 62 of 78)	Intron	conserved gene and region
cg03520983	FALSE	TRUE	PTPRG	NW_023144780.1	3074061	3074062	Promoter (<=1kb)	fiveUTR	conserved gene and region
cg03528345	FALSE	TRUE	KLHL14	NW_023144654.1	9919838	9919839	Promoter (<=1kb)	Exon	conserved gene and region
cg03534188	FALSE	TRUE	LOC114087843	NW_023144643.1	17024887	17024888	Distal Intergenic	Intergenic_upstream	mapped to different genes
cg03536971	FALSE	TRUE	VLDLR	NW_023144703.1	10373774	10373775	Exon (XM_027954773.1/Vldlr, exon 9 of 18)	Exon	conserved gene and region
cg03539526	FALSE	TRUE	SLITRK1	NW_023144682.1	5562347	5562348	Promoter (<=1kb)	fiveUTR	conserved gene and region
cg03541551	FALSE	TRUE	PRKAR2A	NW_023144849.1	1840903	1840904	Exon (XM_027933835.1/Prkar2a, exon 6 of 11)	Exon	conserved gene and region
cg03542000	FALSE	TRUE	LRMDA	NW_023144649.1	3281163	3281164	Intron (XM_027931437.1/Lrmda, intron 1 of 5)	Intron	conserved gene and region
cg03543715	FALSE	TRUE	TES	NW_023144644.1	23222744	23222745	Distal Intergenic	Intergenic_upstream	mapped to different genes
cg03553364	FALSE	TRUE	HOXC4	NW_023144744.1	1056897	1056898	5' UTR	fiveUTR	conserved gene and region
cg03555227	FALSE	TRUE	RANBP17	NW_023144741.1	3559145	3559146	Promoter (<=1kb)	fiveUTR	conserved gene but different region
cg03556243.1	FALSE	TRUE	ZBTB20	NW_023144672.1	3835523	3835524	Intron (XM_027935945.1/Zbtb20, intron 5 of 11)	Intron	conserved gene but different region
cg03556243.2	FALSE	TRUE	ZBTB20	NW_023144672.1	3835523	3835524	Intron (XM_027935945.1/Zbtb20, intron 5 of 11)	Intron	conserved gene but different region
cg03557129	FALSE	TRUE	SIX2	NW_023144650.1	17965763	17965764	Promoter (<=1kb)	Exon	conserved gene and region
cg03564053	FALSE	TRUE	PAX6	NW_023144696.1	11566933	11566934	Intron (XM_027936520.1/Pax6, intron 4 of 9)	Intron	conserved gene and region
cg03564272	FALSE	TRUE	CASZ1	NW_023144724.1	1593740	1593741	Intron (XM_027947704.1/Casz1, intron 2 of 18)	Intron	conserved gene and region
cg03565180	FALSE	TRUE	TCF4	NW_023144681.1	8234488	8234489	Downstream (1-2kb)	Intergenic_downstream	conserved gene but different region
cg03565531	FALSE	TRUE	TRNAA-UGC	NW_023144664.1	6543030	6543031	Distal Intergenic	Intergenic_upstream	mapped to different genes
cg03571891	FALSE	TRUE	PAX5	NW_023144660.1	5808239	5808240	Intron (XM_027931012.1/Pax5, intron 1 of 8)	Intron	conserved gene and region
cg03572284	FALSE	TRUE	ZBTB20	NW_023144672.1	4302577	4302578	Intron (XM_027935945.1/Zbtb20, intron 1 of 11)	Intron	conserved gene and region
cg03572508	FALSE	TRUE	DOCK3	NW_023144646.1	27711988	27711989	Exon (XM_034635754.1/Dock3, exon 2 of 49)	Exon	conserved gene and region
cg03574837	FALSE	TRUE	TEAD1	NW_023144714.1	5382182	5382183	Exon (XM_027942365.1/Tead1, exon 8 of 11)	Exon	conserved gene and region
cg03578696	FALSE	TRUE	FAM199X	NW_023144702.1	757442	757443	Exon (XM_027931168.1/Fam199x, exon 5 of 6)	Exon	conserved gene and region
cg03581876	FALSE	TRUE	EN1	NW_023144678.1	14727594	14727595	Promoter (2-3kb)	Promoter	mapped to different genes
cg03582041	FALSE	TRUE	HOXA10	NW_023144774.1	5142977	5142978	Exon (XM_027939624.1/Hoxa10, exon 1 of 2)	Exon	mapped to different genes
cg03589795	FALSE	TRUE	DENND1A	NW_023144667.1	6429928	6429929	Intron (XM_027944520.2/Dennd1a, intron 18 of 20)	Intron	conserved gene and region
cg03595990	FALSE	TRUE	DPP4	NW_023144653.1	20043939	20043940	Intron (XM_027938002.2/Dpp4, intron 12 of 25)	Intron	conserved gene and region
cg03598181	FALSE	TRUE	BCL11A	NW_023144650.1	4455377	4455378	5' UTR	fiveUTR	conserved gene but different region
cg03598662	FALSE	TRUE	CPSF7	NW_023144769.1	3695573	3695574	Exon (XM_027944255.1/Cpsf7, exon 5 of 10)	Exon	conserved gene but different region
cg03600207	FALSE	TRUE	ZIC4	NW_023144646.1	11387900	11387901	Exon (XM_027933904.2/Zic4, exon 3 of 5)	Exon	mapped to different genes
cg03604970	FALSE	TRUE	ERFL	NW_023144802.1	476474	476475	Distal Intergenic	Intergenic_upstream	mapped to different genes
cg03606435	FALSE	TRUE	FGR	NW_023144676.1	9468006	9468007	Exon (XM_027937432.1/Fgr, exon 4 of 13)	Exon	conserved gene and region
cg03611818	FALSE	TRUE	TCF12	NW_023144641.1	23263392	23263393	Intron (XM_027924789.2/Tcf12, intron 5 of 19)	Intron	conserved gene and region
cg03612672	FALSE	TRUE	PAH	NW_023144647.1	11364544	11364545	Distal Intergenic	Intergenic_upstream	mapped to different genes
cg03613012	FALSE	TRUE	DSCAML1	NW_023144651.1	5565674	5565675	Promoter (<=1kb)	Exon	conserved gene but different region
cg03615156	FALSE	TRUE	PRDM16	NW_023144724.1	7150524	7150525	Intron (XM_027947738.2/Prdm16, intron 1 of 16)	Intron	conserved gene and region
cg03616753	FALSE	TRUE	LOC114095921	NW_023144704.1	6294293	6294294	Distal Intergenic	Intergenic_upstream	mapped to different genes
cg03622764	FALSE	TRUE	ASIC1	NW_023144744.1	4510381	4510382	3' UTR	threeUTR	conserved gene and region
cg03625898	FALSE	TRUE	ZEB2	NW_023144653.1	4679249	4679250	Distal Intergenic	Intergenic_upstream	mapped to different genes
cg03646571	FALSE	TRUE	MECOM	NW_023144686.1	10246741	10246742	Exon (XM_027942124.2/Mecom, exon 8 of 17)	Exon	conserved gene and region
cg03647858	FALSE	TRUE	LOC114093857	NW_023144677.1	9714942	9714943	Promoter (8-9kb)	Promoter	mapped to different genes
cg03653244	FALSE	TRUE	LHX1	NW_023144809.1	916648	916649	Distal Intergenic	Intergenic_upstream	mapped to different genes
cg03663215	FALSE	TRUE	ADCY2	NW_023144708.1	4969626	4969627	Promoter (<=1kb)	Exon	conserved gene and region
cg03663497	FALSE	TRUE	CCDC178	NW_023144654.1	10101810	10101811	Intron (XM_027935639.1/Ccdc178, intron 18 of 19)	Intron	mapped to different genes
cg03665271	FALSE	TRUE	EN1	NW_023144678.1	14730062	14730063	Promoter (<=1kb)	Promoter	mapped to different genes
cg03665633	FALSE	TRUE	NFYC	NW_023144739.1	6588315	6588316	Exon (XM_027937180.2/Nfyc, exon 10 of 10)	Exon	conserved gene and region
cg03667077	FALSE	TRUE	ATP2B2	NW_023144664.1	14888398	14888399	Exon (XM_027931855.2/Atp2b2, exon 2 of 21)	Exon	conserved gene and region
cg03668418	FALSE	TRUE	LOC114085118	NW_023144783.1	435780	435781	Distal Intergenic	Intergenic_upstream	mapped to different genes
cg03673311	FALSE	TRUE	LOC114087843	NW_023144643.1	17474859	17474860	Distal Intergenic	Intergenic_downstream	mapped to different genes
cg03674256	FALSE	TRUE	FEZF2	NW_023144780.1	3882768	3882769	Distal Intergenic	Intergenic_upstream	mapped to different genes
cg03676977	FALSE	TRUE	PEX14	NW_023144724.1	1639784	1639785	Intron (XM_027947594.1/Pex14, intron 6 of 8)	Intron	conserved gene but different region
cg03679521	FALSE	TRUE	NEUROD2	NW_023144978.1	56181	56182	Promoter (<=1kb)	fiveUTR	mapped to different genes
cg03685180	FALSE	TRUE	TFAP2D	NW_023144766.1	1859432	1859433	Promoter (<=1kb)	Exon	mapped to different genes
cg03686174	FALSE	TRUE	TENM3	NW_023144712.1	3856829	3856830	Exon (XM_027926994.1/Tenm3, exon 2 of 29)	Exon	conserved gene and region
cg03686643	FALSE	TRUE	PTCHD4	NW_023144766.1	4520583	4520584	Promoter (<=1kb)	Exon	conserved gene and region
cg03697136	FALSE	TRUE	HOXB9	NW_023144793.1	1739540	1739541	Promoter (<=1kb)	fiveUTR	mapped to different genes
cg03700602	FALSE	TRUE	LOC114089146	NW_023144660.1	17617072	17617073	Distal Intergenic	Intergenic_downstream	mapped to different genes
cg03704990	FALSE	TRUE	ZEB2	NW_023144653.1	4207454	4207455	Intron (XM_027937916.2/Zeb2, intron 2 of 9)	Intron	conserved gene but different region
cg03706561	FALSE	TRUE	HARS1	NW_023144656.1	14574759	14574760	Exon (XM_027927545.2/Hars1, exon 5 of 13)	Exon	conserved gene but different region
cg03707960	FALSE	TRUE	EVA1C	NW_023144643.1	3112463	3112464	Exon (XM_027929286.1/Eva1c, exon 3 of 8)	Exon	conserved gene but different region
cg03717151	FALSE	TRUE	SOBP	NW_023144722.1	920031	920032	3' UTR	threeUTR	mapped to different genes
cg03726556	FALSE	TRUE	EN1	NW_023144678.1	14727945	14727946	Promoter (2-3kb)	Promoter	mapped to different genes
cg03734211	FALSE	TRUE	HOXC8	NW_023144744.1	1075812	1075813	Promoter (<=1kb)	Exon	mapped to different genes
cg03740978	FALSE	TRUE	KCTD1	NW_023144654.1	4394899	4394900	Exon (XM_027935694.2/Kctd1, exon 1 of 5)	Exon	conserved gene and region
cg03742417	FALSE	TRUE	MBNL1	NW_023144646.1	3644367	3644368	Intron (XM_027933610.1/Mbnl1, intron 1 of 9)	Intron	conserved gene but different region
cg03745283	FALSE	TRUE	CLMN	NW_023144839.1	2001475	2001476	Intron (XM_027950929.1/Clmn, intron 1 of 13)	Intron	conserved gene and region
cg03746968	FALSE	TRUE	ZIC4	NW_023144646.1	11403461	11403462	Distal Intergenic	Intergenic_downstream	conserved gene and region
cg03747401	FALSE	TRUE	LOC114093838	NW_023144696.1	8680784	8680785	Distal Intergenic	Intergenic_downstream	mapped to different genes
cg03748435	FALSE	TRUE	ZNF827	NW_023144639.1	17063489	17063490	Exon (XM_027926706.1/Znf827, exon 4 of 15)	Exon	conserved gene and region
cg03748949	FALSE	TRUE	HGF	NW_023144644.1	3048713	3048714	Exon (XM_027926334.1/Hgf, exon 8 of 19)	Exon	conserved gene and region
cg03754039	FALSE	TRUE	PITX2	NW_023144670.1	7421668	7421669	Promoter (<=1kb)	fiveUTR	mapped to different genes
cg03757552	FALSE	TRUE	CDKN1C	NW_023144745.1	783372	783373	Distal Intergenic	Intergenic_downstream	mapped to different genes
cg03760295	FALSE	TRUE	TM2D1	NW_023144692.1	11803836	11803837	Distal Intergenic	Intergenic_downstream	mapped to different genes
cg03760813	FALSE	TRUE	TRNAA-AGC	NW_023144716.1	6916977	6916978	Distal Intergenic	Intergenic_upstream	mapped to different genes
cg03767531	FALSE	TRUE	NEUROD1	NW_023144658.1	2567181	2567182	Promoter (<=1kb)	Promoter	conserved gene but different region
cg03779374	FALSE	TRUE	ZBTB20	NW_023144672.1	3835569	3835570	Intron (XM_027935945.1/Zbtb20, intron 5 of 11)	Intron	conserved gene and region
cg03780980	FALSE	TRUE	ZNF207	NW_023144855.1	1379042	1379043	Exon (XM_027924158.2/Znf207, exon 6 of 11)	Exon	conserved gene and region
cg03787614	FALSE	TRUE	GRIK2	NW_023144760.1	2566587	2566588	Exon (XM_027928185.1/Grik2, exon 12 of 17)	Exon	conserved gene but different region
cg03789534	FALSE	TRUE	ZIC3	NW_023144771.1	1803624	1803625	Distal Intergenic	Intergenic_upstream	conserved gene and region
cg03789886	FALSE	TRUE	TFAP2D	NW_023144766.1	1859212	1859213	Promoter (<=1kb)	Exon	mapped to different genes
cg03791373	FALSE	TRUE	PAX5	NW_023144660.1	5800633	5800634	Promoter (<=1kb)	fiveUTR	conserved gene and region
cg03795776	FALSE	TRUE	BACH2	NW_023144679.1	7286183	7286184	Intron (XM_027928350.1/Bach2, intron 4 of 6)	Intron	conserved gene and region
cg03805542	FALSE	TRUE	TNRC6B	NW_023144647.1	1614344	1614345	Exon (XM_027928331.2/Tnrc6b, exon 8 of 25)	Exon	conserved gene and region
cg03819788	FALSE	TRUE	LOC114094838	NW_023144653.1	21995591	21995592	Distal Intergenic	Intergenic_upstream	mapped to different genes
cg03821809	FALSE	TRUE	RNF139	NW_023144636.1	45969807	45969808	Exon (XM_027949816.2/Rnf139, exon 2 of 2)	Exon	conserved gene and region
cg03837769	FALSE	TRUE	NHS	NW_023144642.1	7009656	7009657	Intron (XM_027927401.2/Nhs, intron 1 of 8)	Intron	conserved gene and region
cg03840462	FALSE	TRUE	LOC114086075	NW_023144642.1	27609166	27609167	Distal Intergenic	Intergenic_upstream	mapped to different genes
cg03843584	FALSE	TRUE	ATP5MC2	NW_023144744.1	1395634	1395635	Promoter (1-2kb)	Promoter	mapped to different genes
cg03847707	FALSE	TRUE	RBM46	NW_023144639.1	25078793	25078794	Exon (XM_027926760.2/Rbm46, exon 5 of 5)	Exon	conserved gene but different region
cg03851519	FALSE	TRUE	LOC114094544	NW_023144676.1	1044985	1044986	Distal Intergenic	Intergenic_downstream	mapped to different genes
cg03859041	FALSE	TRUE	NRAP	NW_023144652.1	15072503	15072504	Intron (XM_027930169.1/Nrap, intron 40 of 40)	Intron	mapped to different genes
cg03859519	FALSE	TRUE	ACVR1B	NW_023144744.1	2816144	2816145	Exon (XM_027949825.2/Acvr1b, exon 3 of 9)	Exon	conserved gene and region
cg03861974	FALSE	TRUE	CBFA2T3	NW_023144669.1	851912	851913	Intron (XM_027932997.2/Cbfa2t3, intron 1 of 11)	Intron	mapped to different genes
cg03873250	FALSE	TRUE	POLR3B	NW_023144647.1	8664880	8664881	Intron (XM_027942168.2/Polr3b, intron 12 of 27)	Intron	conserved gene and region
cg03874199	FALSE	TRUE	HOXD12	NW_023144689.1	2357561	2357562	Promoter (<=1kb)	Promoter	conserved gene and region
cg03879772	FALSE	TRUE	NFE2L1	NW_023144793.1	1216364	1216365	Exon (XM_027924598.1/Nfe2l1, exon 2 of 5)	Exon	conserved gene and region
cg03880910	FALSE	TRUE	PTPRD	NW_023144747.1	4662512	4662513	Exon (XM_027943064.1/Ptprd, exon 12 of 33)	Exon	conserved gene and region
cg03881867	FALSE	TRUE	ZCCHC7	NW_023144660.1	5565391	5565392	Intron (XM_027931045.1/Zcchc7, intron 5 of 8)	Intron	conserved gene and region
cg03882802	FALSE	TRUE	LOC114093066	NW_023144654.1	2897705	2897706	Distal Intergenic	Intergenic_downstream	mapped to different genes
cg03886239	FALSE	TRUE	BDNF	NW_023144696.1	7926547	7926548	Promoter (<=1kb)	fiveUTR	conserved gene and region
cg03892873	FALSE	TRUE	EPHA5	NW_023144752.1	3971508	3971509	Exon (XM_027947325.2/Epha5, exon 5 of 17)	Exon	conserved gene and region
cg03893949	FALSE	TRUE	MAF	NW_023144669.1	7472426	7472427	Distal Intergenic	Intergenic_downstream	mapped to different genes
cg03899288	FALSE	TRUE	FBXO9	NW_023144719.1	8725426	8725427	Exon (XM_027938251.1/Fbxo9, exon 5 of 13)	Exon	mapped to different genes
cg03900224	FALSE	TRUE	SH2D3C	NW_023144667.1	10003220	10003221	Exon (XM_027943914.1/Sh2d3c, exon 8 of 12)	Exon	conserved gene and region
cg03904814	FALSE	TRUE	FIGN	NW_023144653.1	21563815	21563816	3' UTR	threeUTR	conserved gene and region
cg03905867	FALSE	TRUE	PAX6	NW_023144696.1	11566845	11566846	Intron (XM_027936520.1/Pax6, intron 4 of 9)	Intron	conserved gene and region
cg03908972	FALSE	TRUE	ENPP2	NW_023144636.1	41981637	41981638	Exon (XM_027946986.1/Enpp2, exon 15 of 25)	Exon	conserved gene and region
cg03909395	FALSE	TRUE	CADPS2	NW_023144644.1	17674477	17674478	Exon (XM_027926310.1/Cadps2, exon 22 of 31)	Exon	conserved gene but different region
cg03909491	FALSE	TRUE	SALL1	NW_023144662.1	13203202	13203203	Distal Intergenic	Intergenic_upstream	conserved gene but different region
cg03910721	FALSE	TRUE	LOC114088026	NW_023144640.1	1143693	1143694	Distal Intergenic	Intergenic_upstream	mapped to different genes
cg03915996	FALSE	TRUE	TSHZ3	NW_023144716.1	7283982	7283983	Intron (XM_027941435.1/Tshz3, intron 1 of 1)	Intron	conserved gene and region
cg03926377	FALSE	TRUE	ZNF536	NW_023144716.1	7670922	7670923	Distal Intergenic	Intergenic_downstream	mapped to different genes
cg03926422	FALSE	TRUE	ZBTB34	NW_023144667.1	9316150	9316151	3' UTR	threeUTR	conserved gene and region
cg03932441	FALSE	TRUE	PAX2	NW_023144652.1	4249685	4249686	Distal Intergenic	Intergenic_upstream	conserved gene and region
cg03934886	FALSE	TRUE	BRPF1	NW_023144664.1	14358759	14358760	Exon (XM_027931799.1/Brpf1, exon 6 of 13)	Exon	conserved gene and region
cg03934905	FALSE	TRUE	TBR1	NW_023144653.1	19552295	19552296	Exon (XM_027938017.1/Tbr1, exon 2 of 6)	Exon	conserved gene and region
cg03937711	FALSE	TRUE	SKOR1	NW_023144641.1	13918135	13918136	Promoter (3-4kb)	Promoter	conserved gene but different region
cg03938432	FALSE	TRUE	ADGRB3	NW_023144690.1	1843337	1843338	Promoter (<=1kb)	fiveUTR	conserved gene and region
cg03940893	FALSE	TRUE	LOC114090957	NW_023144669.1	13281992	13281993	Distal Intergenic	Intergenic_upstream	mapped to different genes
cg03945566	FALSE	TRUE	SOX14	NW_023144646.1	19703067	19703068	Exon (XM_027934023.2/Sox14, exon 1 of 1)	Exon	conserved gene and region
cg03948870	FALSE	TRUE	LHX2	NW_023144667.1	6956949	6956950	Promoter (3-4kb)	Promoter	mapped to different genes
cg03950161	FALSE	TRUE	ZNF462	NW_023144728.1	3412381	3412382	Exon (XM_027943011.2/Znf462, exon 3 of 13)	Exon	conserved gene and region
cg03957108	FALSE	TRUE	LOC114091910	NW_023144650.1	2376094	2376095	Promoter (<=1kb)	Promoter	mapped to different genes
cg03957964	FALSE	TRUE	KCNMA1	NW_023144649.1	1797736	1797737	Promoter (<=1kb)	Exon	conserved gene and region
cg03964283	FALSE	TRUE	SP8	NW_023144666.1	12921174	12921175	Distal Intergenic	Intergenic_upstream	mapped to different genes
cg03972287	FALSE	TRUE	SGCZ	NW_023144770.1	3746928	3746929	Exon (XM_027954699.1/Sgcz, exon 3 of 8)	Exon	conserved gene and region
cg03986120	FALSE	TRUE	SIX2	NW_023144650.1	17965940	17965941	Promoter (<=1kb)	Exon	conserved gene and region
cg03991667	FALSE	TRUE	ZNF217	NW_023144729.1	4614793	4614794	Distal Intergenic	Intergenic_downstream	mapped to different genes
cg04004289	FALSE	TRUE	FEZF2	NW_023144780.1	3859467	3859468	Promoter (<=1kb)	fiveUTR	conserved gene and region
[truncated: 5,905 more rows]

## Sheet: Sup. Table 9 Enrichment AGE
Supplementary Table 9. Output from the Genomic Regions Enrichment Tool (GREAT). Enrichment results of the CpGs for which the EWAS or the cubic spline function for chronological age in the GAMs were significant.
[truncated: 65,534 more rows]

[truncated: 1 more sheets: Sup. Table 10 Enrichment SEASON]
