# Supplementary material for: Hibernation slows epigenetic ageing in yellow-bellied marmots
Source: Nat Ecol Evol. 2022 Mar 7;6(4):418–26. doi: 10.1038/s41559-022-01679-1 (PMC8986532; doi:10.1038/s41559-022-01679-1)
Supplement: Supplementary file 5 — Information for each sample for: OriginalOrderInBatch (order in which each sample was analysed), Basename (sample identification), Age (age in years of individuals at sampling time), AnimalID (individual identification), Trap_jday (Julian date of sample collection), Epigenetic_state (epigenetic age measured with the EPM), EC_predicted (epigenetic age measured with the EC) and pup_emerjdate (date of first burrow emergence after individuals were born). [file 41559_2022_1679_MOESM5_ESM.csv]

Supplementary Data 1. This table contains information per sample, with exception of methylation data, as listed below: OriginalOrderInBatch – order in which each sample was analyzed Basename – Sample identification Age – Age in years of individuals at sampling time AnimalID – Individual identification Trap_jday – Julian date of sample collection. Epigenetic_state – epigenetic age measured with th…
OriginalOrderInBatch	Basename	Age	AnimalID	Trap_jday	Epigenetic_state	EC_predicted	pup_emerjdate	year_sample
1	203531420048_R01C01	1.98	59	183	3.25722268643544	1.668106448552	193	2007
2	203531420048_R02C01	3.84	72	133	4.65165273661868	4.36203754542647	192	2012
3	203531420048_R03C01	7.02	31	199	7.94948093120997	7.25156304157579	191	2007
4	203531420048_R04C01	0.04	12	192	-4.03535285370843	-0.444501820415828	178	2017
6	203531420048_R06C01	1.01	9	203	0.083175698186719	1.55647290791275	199	2013
7	203531420048_R01C02	8.87	58	126	7.81317904835456	8.09951464932099	172	2012
8	203531420048_R02C02	9.91	14	139	9.15646415966431	9.96539142975732	172	2013
9	203531420048_R03C02	0.96	73	178	-1.83112768374872	0.387692623291778	193	2011
10	203531420048_R04C02	8.85	3	150	8.54228232539873	8.8091711398774	206	2005
11	203531420048_R05C02	9.99	58	166	8.89457926440282	9.64071146524484	172	2013
12	203531420048_R06C02	3.95	38	184	4.10678810085886	3.82027250567899	204	2016
13	203531420077_R01C01	7.89	32	139	8.89253663171306	8.38294253798917	180	2005
14	203531420077_R02C01	11.98	69	194	11.254223386071	11.0555989852973	201	2006
15	203531420077_R03C01	0.06	11	213	-2.5244718328538	-0.506867052315652	191	2017
16	203531420077_R04C01	2.88	41	135	2.97249852578388	3.35096357264471	178	2005
17	203531420077_R05C01	2.99	22	186	3.48739115203032	3.00437787868281	192	2017
18	203531420077_R06C01	3.9	30	157	4.85616342051634	4.26575169725838	195	2017
19	203531420077_R01C02	2	54	189	3.86509147118337	2.61838002924932	189	2012
20	203531420077_R02C02	9.92	69	170	8.53743251533817	9.00925692558348	201	2004
21	203531420077_R03C02	8.85	71	150	8.12313017261403	8.87816075344154	205	2018
22	203531420077_R04C02	7	39	187	6.75636517901988	6.41198600952016	189	2013
23	203531420077_R05C02	0.89	21	140	-0.018726670393517	2.02140886118065	181	2010
24	203531420077_R06C02	7.95	33	186	8.84874307016447	7.90851286643067	204	2007
25	203531420092_R01C01	1.9	48	141	2.33319401247316	1.81720244227058	179	2004
26	203531420092_R02C01	7.96	31	175	8.19792692827277	8.56757797340792	191	2008
27	203531420092_R03C01	5.98	68	179	6.35980906255889	5.39551416997468	189	2011
28	203531420092_R04C01	11.95	32	162	10.754704644339	11.3093781790174	180	2009
29	203531420092_R05C01	9.95	14	152	9.1323374027538	9.29584739519344	172	2013
30	203531420092_R06C01	2.88	37	153	3.71507684666965	3.4085323725278	195	2016
31	203531420092_R01C02	0.98	26	174	1.00272757003071	0.788986054772128	182	2014
32	203531420092_R02C02	10.9	69	164	10.2835972333862	10.3085184408697	201	2005
33	203531420092_R03C02	8.06	3	229	7.91763703172634	7.77736407547697	206	2004
34	203531420092_R04C02	8.96	47	176	8.58322289312967	8.87847155086716	193	2013
36	203531420092_R06C02	2.94	51	161	5.09233128055041	2.8629534286083	184	2017
39	203531420052_R03C01	0.04	7	189	-3.07127555241349	-0.781362225611707	176	2017
42	203531420052_R06C01	2.92	6	164	2.98514190558278	2.95691943934918	194	2013
43	203531420052_R01C02	6	31	191	6.31874348260322	5.08853061777101	191	2006
44	203531420052_R02C02	7.82	3	140	8.40698846469772	7.999049510886	206	2004
46	203531420052_R04C02	7.97	35	166	8.171868951471	7.76843650741203	179	2010
47	203531420052_R05C02	7.93	73	165	7.14812228581708	6.96392852168416	193	2018
49	203531420010_R01C01	9.97	47	181	9.83241672747536	9.63133935715712	193	2014
50	203531420010_R02C01	3.96	51	168	6.4877102068029	4.93594396323258	184	2018
52	203531420010_R04C01	5.9	19	165	8.12009791169386	7.18713748803429	204	2005
53	203531420010_R05C01	8.98	43	170	9.62147621498496	9.25589278100138	180	2006
54	203531420010_R06C01	1.89	2	140	3.3884491334394	2.10835038551644	181	2005
55	203531420010_R01C02	0.03	23	207	-3.22087249037656	-0.615575566357547	197	2017
56	203531420010_R02C02	5.99	1	183	6.90861572094962	5.72696312102091	186	2011
57	203531420010_R03C02	0.96	20	168	-1.9945117671542	0.014040344743589	183	2014
58	203531420010_R04C02	3.1	66	220	4.56543645438007	3.20497125940432	183	2007
59	203531420010_R05C02	1.96	29	166	2.52690599852972	2.07982679280285	179	2004
60	203531420010_R06C02	6.91	32	147	8.20040954808016	7.02277429138317	180	2004
61	203531420042_R01C01	5.95	70	161	7.96692422882559	7.73003861406757	179	2008
62	203531420042_R02C01	5	17	193	7.17838289774953	5.67112352091806	193	2018
63	203531420042_R03C01	7.97	72	181	8.24570577915746	7.84374646467573	192	2016
64	203531420042_R04C01	7.04	16	194	7.44327964464801	7.28097832778346	182	2009
65	203531420042_R05C01	0.03	56	207	-3.99016510782262	0.037526735284976	197	2017
66	203531420042_R06C01	6.93	63	168	8.14451408343422	7.31099330744693	193	2014
67	203531420042_R01C02	1.03	18	185	0.729808494606439	1.58057255048429	176	2018
68	203531420042_R02C02	4	57	184	4.99964677135581	3.64345540685548	183	2016
69	203531420042_R03C02	7.94	71	182	7.91452732355116	7.64570519100529	205	2017
70	203531420042_R04C02	3.88	71	161	4.08744888628246	4.31255975536114	205	2013
71	203531420042_R05C02	11.04	32	194	10.9470388521358	10.7004557187815	180	2008
72	203531420042_R06C02	2.93	48	151	3.71662822663779	2.70893307754083	179	2005
73	203531420073_R01C01	6.03	73	205	7.0460177484938	7.1237625393687	193	2016
74	203531420073_R02C01	11.99	43	176	10.6129678822133	11.099809321598	180	2009
75	203531420073_R03C01	4.89	33	165	6.95215379449865	5.37778277936047	204	2004
76	203531420073_R04C01	7.02	72	200	7.2814063810879	6.77288230847668	192	2015
78	203531420073_R05C01	0.02	8	191	-3.70758042375713	0.401233301746079	183	2017
77	203531420073_R06C01	5.06	57	205	4.95122093012724	6.52450898143241	183	2017
79	203531420073_R01C02	6.01	64	181	6.54769933955644	5.57273076047445	177	2010
80	203531420073_R02C02	9.04	49	196	8.47380809518241	7.32457728781912	180	2012
82	203531420073_R04C02	10.01	3	208	9.21324877729674	9.5391297377539	206	2006
83	203531420073_R05C02	6.86	71	153	6.31388954748428	6.71520380942669	205	2016
84	203531420073_R06C02	7.04	66	197	7.1918457306314	6.37676006096534	183	2011
85	203531420078_R01C01	2.83	45	126	4.35121858733948	3.63730781279223	188	2012
86	203531420078_R02C01	0.94	36	165	-0.291878993951381	0.958969399722118	189	2014
87	203531420078_R03C01	1.89	25	140	3.03047496948211	2.96553168005849	181	2005
88	203531420078_R04C01	7.97	58	160	7.71833855157539	8.1604105270612	172	2011
89	203531420078_R05C01	9.95	69	182	9.90574164825817	9.80725796518465	201	2004
90	203531420078_R06C01	0.04	18	189	-3.16162552523215	0.381253653900323	176	2017
91	203531420078_R01C02	1.93	46	166	2.24232270169054	3.0650434341003	191	2013
92	203531420078_R02C02	0.02	24	198	-3.64012257946346	0.021926356965249	190	2016
93	203531420078_R03C02	2.79	65	117	5.32155598388161	4.03831262899377	192	2004
94	203531420078_R04C02	4	27	184	5.05192882063156	3.65811542151218	183	2016
95	203531420078_R05C02	4.93	15	149	4.76760318581276	4.56952958029058	176	2017
96	203531420078_R06C02	8.96	71	191	8.32044556909618	8.21851744746056	205	2018
97	203531420023_R01C01	4	27	184	5.23995666722992	4.30950347364416	183	2016
98	203531420023_R02C01	5.04	40	214	6.15239721994355	5.98640126443452	201	2016
99	203531420023_R03C01	8.92	71	174	8.20693972277296	9.08533837271386	205	2018
100	203531420023_R04C01	6.96	10	187	8.35071524019047	7.94223042560033	201	2005
101	203531420023_R05C01	11.02	55	183	10.5490242244875	9.67428324864642	176	2004
102	203531420023_R06C01	5.81	65	120	6.31901683503839	5.68403571286632	192	2007
103	203531420023_R01C02	7.06	73	215	6.48482855057206	7.01855352585053	193	2017
104	203531420023_R02C02	1.04	13	185	-0.73688423040496	1.12913959467491	172	2017
105	203531420023_R03C02	1.95	62	182	1.35807175120668	1.90646590586536	200	2017
106	203531420023_R04C02	6.01	72	195	6.07259005774057	5.93366444935482	192	2014
107	203531420023_R05C02	11.05	43	198	10.2539163936299	10.6764313040799	180	2008
108	203531420023_R06C02	4.99	58	167	5.57413562907167	5.66444947881684	172	2008
109	203524370006_R01C01	3.87	25	134	5.18827338120587	4.28036394564084	181	2007
110	203524370006_R02C01	0.98	61	194	-0.864133146006418	1.4149272701309	200	2016
111	203524370006_R03C01	9.88	39	146	8.36397928636428	9.36753876239649	189	2016
112	203524370006_R04C01	6.98	49	171	5.62168496960304	5.81039713363571	180	2010
113	203524370006_R05C01	9.95	43	162	9.41784278879296	10.2520729571956	180	2007
114	203524370006_R06C01	5.87	4	139	5.89902737708892	5.29324931103601	186	2015
115	203524370006_R01C02	5.01	52	190	4.92857203144707	5.07134703830917	186	2014
117	203524370006_R03C02	3.9	5	158	4.18377011223953	4.06525510477895	195	2017
118	203524370006_R04C02	5.94	4	164	7.33331845649452	6.28000181210327	186	2015
119	203524370006_R05C02	8.96	14	156	8.20492228534066	9.08742935552753	172	2012
120	203524370006_R06C02	4.92	72	161	4.66062500052457	4.60202401542299	192	2013
121	203524370003_R01C01	11.01	43	183	10.0275414792976	10.4913492105174	180	2008
122	203524370003_R02C01	4.97	39	176	5.58300758065393	4.90980937858759	189	2011
123	203524370003_R03C01	12.04	55	189	8.81160063563543	14.0693628046202	176	2005
124	203524370003_R04C01	4.9	50	148	6.69745954016414	5.6249303238751	186	2015
125	203524370003_R05C01	0.01	60	191	-4.00114079902187	-0.662838576051317	190	2017
126	203524370003_R06C01	3.02	53	182	3.67014301037209	3.79358249921894	177	2007
127	203524370003_R01C02	5.03	63	205	7.45234073299699	7.18264713005711	193	2012
128	203524370003_R02C02	9.91	58	139	8.47062299042247	8.95458953376377	172	2013
129	203524370003_R03C02	11.01	32	184	10.7617237669074	10.8696355018648	180	2008
130	203524370003_R04C02	3.99	34	186	5.47218570588501	4.16071804669388	190	2005
131	203524370003_R05C02	5.96	57	168	5.90441539021549	5.41342929617266	183	2018
132	203524370003_R06C02	8.04	14	186	8.46728410107441	8.3414885352818	172	2011
133	203531420082_R01C01	3.03	67	201	3.94655997558643	3.80308953852686	190	2013
134	203531420082_R02C01	1.87	5	147	2.687777482083	1.95765524715025	195	2015
135	203531420082_R03C01	8.84	32	121	8.56785472322138	8.36046794494903	180	2006
136	203531420082_R04C01	1.94	44	158	0.966320687504005	2.30895097279175	179	2004
137	203531420082_R05C01	2.89	30	154	3.83485176507901	3.57294182179695	195	2016
138	203531420082_R06C01	7.93	16	154	7.11184087067129	7.23480146043329	182	2010
139	203531420082_R01C02	5.86	40	149	5.57651414043523	6.19460740844429	201	2017
140	203531420082_R02C02	2.15	48	232	3.35145338280344	2.467746166958	179	2004
141	203531420082_R03C02	11.95	42	187	10.7131787897461	10.1477605768272	205	2004
142	203531420082_R04C02	9.02	72	197	7.80370563394716	7.83183483169417	192	2017
143	203531420082_R05C02	10.03	69	212	10.4978827219743	10.8590832289429	201	2004
144	203531420082_R06C02	3.91	48	145	3.34427359260345	3.89115092009953	179	2006
145	203877620024_R03C02	2	48	180	2.63030748252419	2.21876182657943	179	2004
146	203877620024_R04C02	4.08	25	211	5.3207587644487	4.16003286033639	181	2007
147	203877620024_R05C02	2.04	48	193	3.16401759002759	2.25732703526695	179	2004
148	203877620024_R06C02	4.92	25	150	5.6881180798812	4.35812030796622	181	2008
149	203877620053_R01C01	2.83	66	119	3.11814035855734	2.37339643425763	183	2007
150	203877620053_R02C01	8.92	71	174	8.1825036825465	8.87251515405288	205	2018
151	203877620053_R03C01	3.87	25	134	5.49266043826132	3.9954658655518	181	2007
152	203877620053_R04C01	1.96	48	165	2.94393706997029	2.54179295552997	179	2004
153	203877620053_R05C01	4.9	28	141	6.11541652821848	5.10303055196738	179	2007
154	203877620053_R06C01	10.07	14	197	8.78618898023453	10.1011219541428	172	2013
155	203877620053_R01C02	4.08	28	208	6.63055378392746	4.46215053597366	179	2006
156	203877620053_R02C02	2.08	48	207	3.47513579980933	2.18897220449516	179	2004
157	203877620053_R03C02	5.12	28	220	7.49452280966475	5.91017855535139	179	2007
158	203877620053_R04C02	8.88	71	160	7.62407044242824	7.96650361268667	205	2018
159	203877620053_R05C02	3.9	66	145	5.07978331198752	3.70096781197761	183	2008
160	203877620053_R06C02	3.1	66	220	4.35542413180101	2.75472908572918	183	2007
